# Supplementary material for: The “Walking Estimated Limitation Stated by History” (WELSH) visual tool is applicable and accurate to determine walking capacity, even in people with low literacy level
Source: PLoS One. 2022 Jan 13;17(1):e0260875. doi: 10.1371/journal.pone.0260875 (PMC8757989; doi:10.1371/journal.pone.0260875)
Supplement: S1 Data — (XLS) [file pone.0260875.s001.xls]

## Sheet: Feuil1
PATIENT	Sexe	Age	NIV scola	Fumeur oui1 non0	Poids (kg)	Taille-cm	BMI km/m²	HTA oui1/non0	Diabèteoui1/non0	Arthroseoui1/non0	Pulmoui1/non0	Drepan oui1/non0	Dist_max-m	Err Rempl apres 1 tour	Nbr err 1er tour	Err Rempl apres 2 tour	Nbr err	score non -calculé	ScoreWELSH	ERREUR AUTOCALCUL
1	1	42	1	0	70	180	21.6049	0	0	0	0	0	453	0	0	0	0	0	96	0
2	1	47	1	0	82	177	26.1738	0	0	0	0	0	544	0	0	0	0	0	96	0
3	1	54	1	0	83	185	24.2513	0	0	0	0	0	372	0	0	0	0	0	96	0
4	1	48	1	1	75	176	24.2123	0	0	0	0	0	492	0	0	0	0	0	96	0
5	1	76	1	0	72	175	23.5102	0	0	0	0	0	390	0	0	0	0	0	92	0
6	1	60	1	0	70	170	24.2215	0	0	1	0	0	580	0	0	0	0	0	92	0
7	1	62	1	0	60	160	23.4375	0	0	0	0	0	705	0	0	0	0	0	92	0
8	1	68	1	0	70	172	23.6614	1	0	0	0	0	358	0	0	0	0	0	88	0
9	1	42	1	1	63	131	36.7111	0	0	0	0	0	390	0	0	0	0	0	88	0
10	1	40	1	0	62	165	22.7732	0	0	0	0	0	420	0	0	0	0	0	88	0
11	1	41	1	0	75	180	23.1481	0	0	0	0	0	360			1	1	0	88	0
12	1	55	1	0	65	167	23.3067	0	0	0	0	0	480	1	1	1	1	0	84	0
13	1	58	1	0	90	167	32.2708	1	0	0	0	0	380	0	0	0	0	0	84	0
14	1	25	1	0	70	170	24.2215	0	0	0	0	0	570	0	0	0	0	0	84	0
15	1	80	1	0	95	173	31.7418	0	0	0	0	0	325	0	0	0	0	0	76	0
16	1	61	1	0	75	170	25.9516	0	0	0	0	0	405	0	0	0	0	0	76	0
17	1	42	1	0	70	180	21.6049	0	0	0	0	0	430			0	0	0	76	0
18	1	54	1	0	64	178	20.1995	0	0	0	0	0	252	0	0	0	0	0	75	0
19	1	64	1	0	73	160	28.5156	0	0	0	0	0	410	0	0	0	0	0	75	0
20	1	45	1	1	70	171	23.939	0	0	0	0	0	810			1	1	0	75	0
21	1	61	1	1	75	172	25.3515	1	0	0	0	0	366	0	0	0	0	0	72	0
22	1	61	1	0	72	172	24.3375	0	0	0	0	0	420	0	0	0	0	0	72	0
23	1	30	1	1	70	175	22.8571	0	0	0	0	0	440	0	0	0	0	0	72	0
24	1	50	1	0	60	165	22.0386	0	0	0	0	0	540	0	0	0	0	0	72	0
25	1	43	1	1	61	165	22.4059	0	0	0	0	0	640	0	0	0	0	0	72	0
26	1	46	1	0	75	173	25.0593	0	0	0	1	0	555			0	0	0	72	0
27	1	43	1	1	65	164	24.1672	0	0	0	0	0	515			0	0	0	72	0
28	1	67	1	0	70	178	22.0932	0	0	0	0	0	250	0	0	0	0	0	69	0
29	1	59	1	0	60	170	20.7612	0	0	0	0	0	390	0	0	0	0	0	69	0
30	1	33	1	0	62	174	20.4783	0	0	0	0	0	420	0	0	0	0	0	69	0
31	1	22	1	0	65	175	21.2245	0	0	0	0	0	585	0	0	0	0	0	64	0
32	1	65	1	0	65	175	21.2245	0	0	0	0	0	300	0	0	0	0	0	66	0
33	1	63	1	0	75	175	24.4898	0	0	0	0	0	315	0	0	0	0	0	66	0
34	1	42	1	0	70	173	23.3887	0	0	0	0	0	375	0	0	0	0	0	66	0
35	1	61	1	0	90	165	33.0579	0	0	0	0	0	400	0	0	0	0	0	66	0
36	1	63	1	0	58	174	19.1571	0	0	1	0	0	470	0	0	0	0	0	66	0
37	1	42	1	1	65	173	21.7181	0	0	0	0	0	500	0	0	0	0	0	66	0
38	1	63	1	0	75	175	24.4898	0	0	0	0	0	515	0	0	0	0	0	66	0
39	1	42	1	1	70	178	22.0932	0	0	0	0	0	585	0	0	0	0	0	66	0
40	1	66	1	0	55	170	19.0311	0	0	0	0	0	500	0	0	0	0	0	66	0
41	1	61	1	0	55	159	21.7555	0	0	0	0	0	435	0	0	0	0	0	64	0
42	1	61	1	0	55	159	21.7555	0	0	0	0	0	435	0	0	0	0	0	64	0
43	1	66	1	0	75	180	23.1481	1	0	0	0	0	472			1	1	0	64	0
44	1	61	1		80	175	26.1224	0	0	0	0	0	400	0	0	0	0	0	63	0
45	1	56	1	0	75	173	25.0593	1	0	0	0	0	360	0	0	0	0	0	63	0
46	1	68	1	0	76	182	22.9441	0	0	1	0	0	387	0	0	0	0	0	63	0
47	1	55	1	0	75	176	24.2123	0	0	0	0	0	367			1	2	0	63	0
48	1	72	1	0	70	170	24.2215	0	0	0	0	0	100			0	0	0	63	0
49	1	52	1	0	89	180	27.4691	0	0	1	0	0	295			0	0	0	63	0
50	1	60	1	0	95	163	35.756	0	0	0	0	0	510			0	0	0	63	0
51	1	25	1		65	170	22.4913	0	0	0	0	0	480	1	1	1	0	0	60	0
52	1	63	1	0	70	169	24.5089	1	0	0	0	0	292	1	1	1	1	0	60	0
53	1	64	1	1	68	175	22.2041	0	0	0	0	0	420	0	0	0	0	0	60	0
54	1	40	1	0	76	172	25.6896	0	0	0	0	0	402			1	1	0	60	0
55	1	62	1	0	50	169	17.5064	0	0	0	0	0	280	0	0	0	0	0	57	0
56	1	67	1	0	72	168	25.5102	0	0	0	0	0	300	0	0	0	0	0	57	0
57	1	60	1	0	50	171	17.0993	1	0	1	0	0	307	0	0	0	0	0	57	0
58	1	67	1	0	50	160	19.5312	0	0	0	0	0	340	0	0	0	0	0	57	0
59	1	74	1	0	73	171	24.9649	0	0	0	0	0	240	0	0	0	0	0	57	0
60	1	50	1	0	74	173	24.7252	0	0	0	0	0	360	0	0	0	0	0	57	0
61	1	56	1	1	57	175	18.6122	0	0	0	0	0	332			1	1	0	57	0
62	1	65	1	0	75	179	23.4075	0	0	0	0	0	253	0	0	0	0	0	54	0
63	1	80	1	0	54	160	21.0938	0	0	0	0	0	150	0	0	0	0	0	54	0
64	1	61	1	1	75	172	25.3515	1	0	0	0	0	342	0	0	0	0	0	54	0
65	1	58	1	1	50	160	19.5312	0	0	1	0	0	390	0	0	0	0	0	54	0
66	1	57	1	0	60	165	22.0386	0	0	0	0	0	480	0	0	0	0	0	54	0
67	1	68	1	1	65	175	21.2245	0	0	1	0	0	403	1	1	1	1	0	51	0
68	1	42	1	1	52	160	20.3125	0	0	0	0	0	345	0	0	0	0	0	51	0
69	1	71	1	0	65	163	24.4646	0	0	0	0	0	360	0	0	0	0	0	51	0
70	1	65	1	0	48	166	17.4191	0	0	0	0	0	400	0	0	0	0	0	51	0
71	1	34	1	1	67	170	23.1834	0	0	0	0	0	417	0	0	0	0	0	51	0
72	1	54	1	0	65	160	25.3906	0	0	0	0	0	255	0	0	0	0	0	51	0
73	1	66	1	0	75	182	22.6422	0	0	1	0	0	387	0	0	0	0	0	51	0
74	1	45	1	0	65	173	21.7181	0	0	0	0	0	475	0	0	0	0	0	51	0
75	1	76	1	0	50	162	19.052	1	0	0	0	0	270	0	0	0	0	0	48	0
76	1	74	1	0	72	176	23.2438	0	0	0	0	0	263	0	0	0	0	0	48	0
77	1	67	1	0	70	180	21.6049	0	0	0	0	0	295	0	0	0	0	0	48	0
78	1	54	1	0	80	170	27.6817	0	0	0	0	0	370	0	0	0	0	0	48	0
79	1	63	1	0	70	165	25.7117	0	0	0	0	0	405	0	0	0	0	0	48	0
80	1	24	1	0	60	165	22.0386	0	0	0	0	0	460			0	0	0	48	0
81	1	64	1	0	65	169	22.7583	1	0	0	0	0	210	0	0	0	0	0	45	0
82	1	66	1	0	60	180	18.5185	0	0	0	0	0	284	0	0	0	0	0	45	0
83	1	56	1	0	80	180	24.6914	0	0	0	0	0	420	0	0	0	0	0	45	0
84	1	47	1	0	68	178	21.4619	0	0	0	0	0	385			1	1	0	45	0
85	1	64	1	0	77	183	22.9926	0	0	1	0	0	378			1	1	0	45	0
86	1	58	1	0	85	174	28.075	0	0	0	0	0	241			0	0	0	45	0
87	1	62	1	0	63	169	22.0581	1	1	0	0	0	410	1	1	1	1	0	42	0
88	1	62	1	0	71	172	23.9995	0	0	0	0	0	390	0	0	0	0	0	42	0
89	1	74	1	0	72	176	23.2438	0	0	0	0	0	305	0	0	0	0	0	42	0
90	1	48	1	0	30	128	18.3105	0	0	0	0	0	366	0	0	0	0	0	42	0
91	1	40	1	0	65	180	20.0617	0	0	1	0	0	380	0	0	0	0	0	48	1
92	1	73	1	1	52	150	23.1111	0	0	0	0	0	302			1	1	0	42	0
93	1	46	1	0	60	169	21.0077	0	0	0	0	0	300			0	0	0	42	0
94	1	63	1	0	55	168	19.487	0	0	0	0	0	358	0	0	0	0	0	40	0
95	1	63	1	0	63	180	19.4444	0	0	1	0	0	300	0	0	0	0	0	39	0
96	1	50	1	0	70	158	28.0404	0	0	1	0	0	360	0	0	0	0	0	39	0
97	1	27	1	1	57	161	21.9899	0	0	0	0	0	330	0	0	0	0	0	38	0
98	1	52	1	0	115	172	38.8724	0	0	0	0	0	260	0	0	0	0	0	36	0
99	1	90	1	0	70	161	27.0051	0	0	0	0	0	460	0	0	0	0	0	36	0
100	1	70	1	0	45	160	17.5781	0	0	1	1	0	370			1	1	0	36	0
101	1	80	1	0	68	174	22.46	1	0	1	0	0	222	0	0	0	0	0	34	0
102	1	70	1	1	60	167	21.5139	0	0	0	1	0	540			0	0	0	34	0
103	1	79	1	1	70	175	22.8571	0	1	0	0	0	197	1	1	1	1	0	36	1
104	1	82	1	0	90	170	31.1419	0	0	0	0	0	400	0	0	0	0	0	33	0
105	1	66	1	0	65	167	23.3067	0	0	1	0	0	240			1	1	0	33	0
106	1	61	1	0	90	170	31.1419	0	0	0	0	0	450			1	1	0	33	0
107	1	70	1	0	72	162	27.4348	0	0	0	0	0	180			1	1	0	32	0
108	1	69	1	0	61	179	19.0381	0	0	0	0	0	254	0	0	0	0	0	30	0
109	1	62	1	0	65	172	21.9713	0	0	0	0	0	260	0	0	0	0	0	30	0
110	1	62	1	1	52	165	19.1001	0	0	0	0	0	300	0	0	0	0	0	30	0
111	1	70	1	0	70	175	22.8571	0	0	0	0	0	370	0	0	0	0	0	28	0
112	1	82	1	0	58	167	20.7967	0	0	0	0	0	228	0	0	0	0	0	27	0
113	1	63	1	1	70	165	25.7117	0	0	0	0	0	230	0	0	0	0	0	27	0
114	1	75	1	0	65	180	20.0617	0	0	0	0	0	262	0	0	0	0	0	27	0
115	1	61	1	0	65	145	30.9156	1	0	0	0	0	210			1	1	0	27	0
116	1	74	1	0	72	173	24.0569	0	0	0	0	0	471	0	0	0	0	0	26	0
117	1	66	1	0	66	160	25.7812	0	0	0	0	0	185	0	0	0	0	0	24	0
118	1	60	1	0	55	164	20.4491	0	0	0	0	0	210	0	0	0	0	0	24	0
119	1	61	1	0	60	170	20.7612	0	0	0	0	0	380	0	0	0	0	0	24	0
120	1	83	1	1	85	170	29.4118	1	0	0	0	0	105			1	4	0	24	0
121	1	76	1	0	65	170	22.4913	1	0	0	0	0	280	0	0	0	0	0	22	0
122	1	74	1	0	75	165	27.5482	0	0	0	0	0	290			1	3	0	22	0
123	1	80	1	1	60	170	20.7612	0	0	0	0	0	170	0	0	0	0	0	21	0
124	1	60	1	0	93	170	32.1799	1	0	1	0	0	300	0	0	0	0	0	21	0
125	1	65	1	0	82	180	25.3086	0	0	1	0	0	345	0	0	0	0	0	21	0
126	1	72	1	0	48	173	16.038	0	1	1	0	0	236	0	0	0	0	0	20	0
127	1	68	1	1	72	170	24.9135	0	1	0	0	0	216	0	0	0	0	0	18	0
128	1	64	1	0	73	174	24.1115	1	0	0	0	0	302	0	0	0	0	0	16	0
129	1	75	1	0	78	180	24.0741	0	0	1	0	0	180	0	0	0	0	0	14	0
130	1	96	1	0	56	175	18.2857	0	0	0	0	0	177	0	0	0	0	0	12	0
131	1	75	1	0	54	160	21.0938	0	0	0	0	0	430	0	0	0	0	0	12	0
132	1	69	1	1	76	162	28.959	0	0	1	0	0	270	0	0	0	0	0	12	0
133	1	71	1	1	68	165	24.977	0	0	0	0	0	210			1	2	0	12	0
134	1	63	1	0	60	177	19.1516	0	0	0	0	0	190			1	1	0	12	0
135	1	80	1	0	60	172	20.2812	0	0	1	0	0	170	0	0	0	0	0	10	0
136	1	70	1	1	80	171	27.3588	0	0	0	0	0	330			1	2	0	10	0
137	1	71	1	0	64	163	24.0882	1	0	0	0	0	201	0	0	0	0	0	8	0
138	1	80	1	1	57	170	19.7232	0	0	0	0	0	170	0	0	0	0	0	8	0
139	1	72	1	0	52	160	20.3125	1	1	1	0	0	210	0	0	0	0	0	8	0
140	1	62	1	0	61	164	22.68	0	0	0	0	0	180	0	0	0	0	0	6	0
141	1	77	1	0	70	175	22.8571	0	0	0	0	0	20	1	1	1	1	0	3	0
142	1	88	1	0	83	180	25.6173	1	0	1	0	0	15			1	3	0	3	0
143	1	73	1	0	69	164	25.6544	1	0	0	0	0	212	1	3	1	3	1	28
144	1	100	1	1	55	160	21.4844	1	0	0	0	0	50	0	0	0	0	1	3
145	1	79	1	0	80	170	27.6817	0	0	0	0	0	131	0	0	0	0	1	7
146	1	68	1	0	60	165	22.0386	0	0	0	0	0	100	0	0	0	0	1	8
147	1	76	1	0	79	175	25.7959	1	0	0	0	0	100	0	0	0	0	1	9
148	1	74	1	1	60	164	22.3081	1	0	0	0	0	280	0	0	0	0	1	12
149	1	64	1	0	50	180	15.4321	0	0	0	0	0	360	0	0	0	0	1	12
150	1	67	1	0	85	160	33.2031	1	0	0	0	0	220	0	0	0	0	1	14
151	1	78	1	1	65	163	24.4646	1	1	0	0	0	245	0	0	0	0	1	14
152	1	62	1	0	65	175	21.2245	1	0	0	0	0	419	0	0	0	0	1	16
153	1	68	1	0	64	168	22.6757	0	0	0	0	0	370	0	0	0	0	1	18
154	1	73	1	0	90	186	26.0146	1	0	0	0	0	300	0	0	0	0	1	20
155	1	63	1	0	73	180	22.5309	0	0	0	0	0	366	0	0	0	0	1	20
156	1	63	1	0	90	177	28.7274	0	0	0	0	0	630	0	0	0	0	1	20
157	1	60	1	0	70	170	24.2215	1	0	0	0	0	380	0	0	0	0	1	21
158	1	74	1	0	60	165	22.0386	0	0	1	0	0	220	0	0	0	0	1	22
159	1	75	1	1	70	170	24.2215	0	0	0	1	0	70	0	0	0	0	1	24
160	1	71	1	0	61	172	20.6193	1	0	0	0	0	200	0	0	0	0	1	24
161	1	61	1	0	85	170	29.4118	0	0	0	0	0	300	0	0	0	0	1	24
162	1	65	1	1	68	170	23.5294	0	0	0	0	0	320	0	0	0	0	1	26
163	1	70	1	1	70	170	24.2215	0	0	0	0	0	450	0	0	0	0	1	26
164	1	62	1	0	81	161	31.2488	1	0	0	0	0	155	0	0	0	0	1	28
165	1	80	1	0	67	174	22.1297	0	0	0	0	0	270	0	0	0	0	1	28
166	1	69	1	0	71	165	26.079	0	0	0	0	0	290	0	0	0	0	1	30
167	1	69	1	0	65	155	27.0552	0	0	0	0	0	392	0	0	0	0	1	30
168	1	63	1	0	70	168	24.8016	1	0	0	1	0	560	0	0	0	0	1	30
169	1	65	1	1	60	170	20.7612	1	1	0	0	0	249	0	0	0	0	1	30
170	1	62	1	0	58	164	21.5645	0	0	1	0	0	204	0	0	0	0	1	33
171	1	68	1	0	57	175	18.6122	0	0	0	0	0	130	0	0	0	0	1	36
172	1	69	1	0	56	155	23.3091	0	0	0	0	0	732	0	0	0	0	1	39
173	1	64	1	0	90	170	31.1419	0	0	0	0	0	320	0	0	0	0	1	40
174	1	41	1	0	77	171	26.3329	0	0	0	0	0	343	0	0	0	0	1	42
175	1	41	1	1	84	189	23.5156	0	0	0	0	0	524	0	0	0	0	1	45
176	1	46	1	1	71	171	24.281	0	0	0	0	0	518	0	0	0	0	1	45
177	1	46	1	1	80	172	27.0416	0	0	1	0	0	258	0	0	0	0	1	48
178	1	44	1	1	68	170	23.5294	0	0	1	0	0	500	0	0	0	0	1	50
179	1	66	1	0	57	164	21.1927	0	0	1	0	0	394	0	0	0	0	1	51
180	1	70	1	0	65	161	25.0762	0	0	0	0	0	340	0	0	0	0	1	52
181	1	39	1	0	70	178	22.0932	0	0	0	0	0	486	0	0	0	0	1	57
182	1	70	1	0	75	167	26.8923	0	0	0	0	0	545	0	0	0	0	1	57
183	1	64	1	1	54	159	21.3599	0	0	0	0	0	330	0	0	0	0	1	60
184	1	51	1	0	75	181	22.8931	0	0	0	0	0	335	0	0	0	0	1	60
185	1	63	1	0	58	174	19.1571	0	0	1	0	0	477	0	0	0	0	1	63
186	1	55	1	0	74	192	20.0738	0	0	0	1	0	275	0	0	0	0	1	64
187	1	79	1	0	62	173	20.7157	0	0	0	0	0	395	0	0	0	0	1	66
188	1	73	1	1	65	186	18.7883	0	0	0	0	0	240	0	0	0	0	1	66
189	1	63	1	0	85	177	27.1314	0	0	0	0	0	157	0	0	0	0	1	69
190	1	46	1	0	62	170	21.4533	0	0	0	0	0	423	0	0	0	0	1	69
191	1	28	1	0	75	165	27.5482	0	0	0	0	0	530	0	0	0	0	1	72
192	1	68	1	1	50	156	20.5457	0	0	0	0	0	562	0	0	0	0	1	72
193	1	59	1	0	65	170	22.4913	0	0	0	0	0	355	0	0	0	0	1	75
194	1	55	1	0	70	178	22.0932	0	0	0	0	0	660	0	0	0	0	1	80
195	1	41	1	0	75	178	23.6713	0	0	0	0	0	480	0	0	0	0	1	84
196	1	64	1	0	61	177	19.4708	0	0	0	0	0	560	0	0	0	0	1	84
197	1	64	1	0	75	165	27.5482	0	0	0	0	0	400	0	0	0	0	1	92
198	1	29	1	0	70	165	25.7117	0	0	0	0	0	500	0	0	0	0	1	96
199	1	61	1	1	78	173	26.0617	0	0	0	0	0	690	0	0	0	0	1	96
200	1	70	1	1	80	170	27.6817	0	0	0	0	0	102			1	2	1	10
201	1	68	1	0	60	171	20.5191	1	0	0	0	0	310			1	2	1	12
202	1	68	1	0	45	165	16.5289	1	0	0	0	0	249			1	2	1	88
203	1	53	1	0	70	165	25.7117	0	0	0	0	0	419			1	1	1	24
204	1	67	1	0	50	150	22.2222	1	0	0	0	0	180			1	1	1	24
205	1	55	1	0	50	165	18.3655	0	0	0	0	0	410			1	1	1	28
206	1	47	1	0	70	180	21.6049	0	0	0	0	0	420			1	1	1	57
207	1	43	1	0	70	173	23.3887	0	0	0	0	0	480			1	1	1	63
208	1	74	1	0	57	175	18.6122	0	0	0	0	0	263			1	1	1	66
209	1	77	1	0	77	153	32.8933	0	0	0	0	0	340			1	1	1	26
210	1	53	1	0	80	170	27.6817	0	0	0	0	0	435			1	1	1	66
211	1	62	1	0	75	174	24.7721	1	0	1	1	0	200			0	0	1	32
212	1	76	1	0	62	160	24.2188	0	0	0	0	0	195			0	0	1	34
213	1	64	1	0	70	184	20.6758	1	0	0	0	0	300			0	0	1	36
214	1	61	1	0	60	180	18.5185	0	0	0	0	0	210			0	0	1	48
215	1	66	1	0	68	175	22.2041	0	0	0	0	0	470			0	0	1	48
216	1	52	1	1	55	150	24.4444	0	0	0	0	0	604			0	0	1	80
217	1	62	2	0	60	163	22.5827	0	0	0	0	0	414			1	1	1	45
218	1	42	2	1	80	175	26.1224	0	0	0	0	0	240			1	1	1	54
219	1	49	2	0	90	185	26.2966	0	0	0	0	0	660	1	1	1	1	0	96	0
220	1	61	2	0	72	160	28.125	0	0	0	0	0	420	0	0	0	0	0	96	0
221	1	20	2	0	70	175	22.8571	0	0	0	0	0	510	0	0	0	0	0	96	0
222	1	39	2	0	93	176	30.0232	0	0	0	0	0	666	0	0	0	0	0	96	0
223	1	66	2		80	173	26.7299	0	0	0	1	0	385	0	0	0	0	0	92	0
224	1	66	2	0	61	175	19.9184	1	0	0	0	0	415	0	0	0	0	0	92	0
225	1	57	2	1	60	150	26.6667	0	0	0	0	0	450	0	0	0	0	0	92	0
226	1	68	2	0	70	182	21.1327	0	0	0	0	0	480	0	0	0	0	0	92	0
227	1	44	2	0	71	171	24.281	0	0	0	0	1	425	0	0	0	0	0	88	0
228	1	47	2	0	76	180	23.4568	1	0	0	0	0	540	0	0	0	0	0	84	0
229	1	71	2	0	65	173	21.7181	0	0	0	0	0	310	0	0	0	0	0	84	0
230	1	23	2	1	70	175	22.8571	0	0	0	0	0	480	0	0	0	0	0	80	0
231	1	23	2	0	69	172	23.3234	0	0	0	0	0	460			1	1	0	80	0
232	1	47	2	0	90	160	35.1562	0	0	0	0	0	578	0	0	0	0	0	75	0
233	1	21	2	0	55	167	19.721	0	0	0	0	0	632	0	0	0	0	0	75	0
234	1	62	2	0	55	170	19.0311	0	0	0	0	0	480	1	1	1	1	0	72	0
235	1	41	2	1	85	165	31.2213	0	0	0	0	0	450	0	0	0	0	0	72	0
236	1	25	2	0	70	177	22.3435	0	0	0	0	0	547	0	0	0	0	0	72	0
237	1	31	2	0	69	170	23.8754	0	0	0	0	0	373	0	0	0	0	0	72	0
238	1	22	2	0	68	170	23.5294	0	0	0	0	0	50	0	0	0	0	0	69	0
239	1	76	2	0	95	185	27.7575	0	0	0	0	0	300	0	0	0	0	0	69	0
240	1	58	2	0	79	180	24.3827	0	0	0	1	0	360	0	0	0	0	0	69	0
241	1	50	2	0	72	172	24.3375	0	0	0	0	0	468	0	0	0	0	0	69	0
242	1	47	2	0	116	176	37.4483	0	0	0	0	0	515	0	0	0	0	0	69	0
243	1	63	2	0	69	182	20.8308	0	0	0	0	0	488	0	0	0	0	0	68	0
244	1	63	2	0	73	179	22.7833	0	0	0	0	0	435	1	1	1	1	0	66	0
245	1	25	2	0	70	168	24.8016	0	0	0	0	0	360	0	0	0	0	0	66	0
246	1	74	2	0	60	172	20.2812	0	0	0	0	0	491	0	0	0	0	0	66	0
247	1	31	2	0	61	167	21.8724	0	0	0	0	0	550	0	0	0	0	0	66	0
248	1	69	2		74	160	28.9062	1	0	0	0	0	205	0	0	0	0	0	66	0
249	1	37	2	0	70	169	24.5089	0	0	0	0	0	390	0	0	0	0	0	66	0
250	1	65	2	0	60	178	18.937	0	0	1	0	0	320	0	0	0	0	0	63	0
251	1	58	2	0	58	157	23.5304	0	0	0	0	0	400	0	0	0	0	0	63	0
252	1	60	2	0	79	176	25.5036	0	0	0	0	0	460	0	0	0	0	0	63	0
253	1	43	2	0	79	162	30.1021	0	0	0	0	0	330	0	0	0	0	0	63	0
254	1	22	2	1	84	171	28.7268	0	0	0	0	0	404	0	0	0	0	0	63	0
255	1	50	2	0	72	185	21.0373	0	0	0	0	0	420	0	0	0	0	0	63	0
256	1	45	2	0	90	170	31.1419	0	0	0	0	0	270	1	1	1	1	0	60	0
257	1	26	2	0	65	172	21.9713	0	0	0	0	0	423	0	0	0	0	0	60	0
258	1	64	2	0	71	172	23.9995	0	0	0	0	0	340	0	0	0	0	0	60	0
259	1	34	2	0	71	162	27.0538	0	0	0	0	0	408	0	0	0	0	0	60	0
260	1	45	2	0	55	168	19.487	0	0	0	0	0	409	0	0	0	0	0	60	0
261	1	74	2	0	62	170	21.4533	0	0	0	0	0	454	0	0	0	0	0	60	0
262	1	31	2	0	81	171	27.7008	0	0	0	0	0	410	0	0	0	0	0	60	0
263	1	38	2	0	85	170	29.4118	0	0	0	0	0	330	1	3	1	3	0	57	0
264	1	55	2	0	105	183	31.3536	0	0	0	0	0	470	0	0	0	0	0	57	0
265	1	51	2	0	52	160	20.3125	0	0	0	0	0	570	0	0	0	0	0	56	0
266	1	63	2	0	53	172	17.9151	1	0	1	0	0	261	0	0	0	0	0	54	0
267	1	62	2	0	90	175	29.3878	1	0	0	0	0	362	0	0	0	0	0	54	0
268	1	62	2	0	85	175	27.7551	0	0	0	0	0	380	0	0	0	0	0	54	0
269	1	32	2	1	65	174	21.4692	0	0	0	0	0	391	0	0	0	0	0	54	0
270	1	40	2	1	90	185	26.2966	0	0	0	0	0	450	0	0	0	0	0	54	0
271	1	40	2	1	80	176	25.8264	0	0	0	0	0	490	0	0	0	0	0	51	0
272	1	64	2	0	71	175	23.1837	0	0	0	0	0	340	0	0	0	0	0	48	0
273	1	60	2	0	60	160	23.4375	0	0	0	0	0	256	0	0	0	0	0	48	0
274	1	32	2	1	59	175	19.2653	0	0	0	0	0	342	0	0	0	0	0	45	0
275	1	21	2	0	62	160	24.2188	0	0	0	0	0	414	0	0	0	0	0	45	0
276	1	68	2	0	72	170	24.9135	1	0	0	0	0	210	0	0	0	0	0	42	0
277	1	45	2	0	99	175	32.3265	0	0	0	0	0	490	0	0	0	0	0	42	0
278	1	67	2	0	70	169	24.5089	0	1	0	0	0	295			0	0	0	42	0
279	1	67	2	0	65	167	23.3067	0	0	0	0	0	966	1	1	1	1	0	36	0
280	1	65	2	0	72	170	24.9135	0	0	0	0	0	210	0	0	0	0	0	36	0
281	1	44	2	1	65	165	23.8751	0	0	0	0	0	535	0	0	0	0	0	36	0
282	1	66	2	0	56	172	18.9292	1	0	0	0	0	588	0	0	0	0	0	36	0
283	1	67	2	0	75	177	23.9395	1	0	0	0	0	340			1	2	0	36	0
284	1	39	2	0	80	177	25.5354	0	0	0	0	0	325	0	0	0	0	0	34	0
285	1	44	2	0	95	177	30.3233	0	0	0	0	0	370	0	0	0	0	0	33	0
286	1	69	2	0	72	158	28.8415	0	0	0	0	0	424	0	0	0	0	0	32	0
287	1	71	2	0	69	180	21.2963	0	0	0	0	0	240	0	0	0	0	0	30	0
288	1	73	2	0	55	164	20.4491	0	0	0	0	0	310	0	0	0	0	0	30	0
289	1	32	2	0	72	175	23.5102	0	0	0	0	0	440	0	0	0	0	0	24	0
290	1	45	2	0	80	165	29.3848	0	0	0	0	0	480	0	0	0	0	0	24	0
291	1	61	2	0	78	175	25.4694	0	0	0	0	0	210	0	0	0	0	0	24	0
292	1	70	2	0	60	170	20.7612	1	0	0	0	0	240	0	0	0	0	0	22	0
293	1	64	2	0	65	169	22.7583	0	0	0	0	0	420	0	0	0	0	0	20	0
294	1	42	2	1	75	173	25.0593	0	0	0	0	0	300	0	0	0	0	0	18	0
295	1	70	2	0	81	178	25.565	1	1	0	0	0	160			0	0	0	18	0
296	1	71	2	0	67	170	23.1834	1	0	0	1	0	150	0	0	0	0	0	14	0
297	1	63	2	1	80	175	26.1224	0	0	0	0	0	215	0	0	0	0	0	14	0
298	1	70	2	1	60	180	18.5185	0	0	0	1	0	180			1	4	0	14	0
299	1	69	2	0	55	165	20.202	0	0	0	0	0	180	0	0	0	0	0	9	0
300	1	67	2	1	65	170	22.4913	0	0	0	0	0	80	0	0	0	0	0	8	0
301	1	70	2	0	72	178	22.7244	0	0	1	0	0	210	1	2	1	2	0	7	0
302	1	74	2	1	68	173	22.7204	1	0	0	1	0	125	1	1	1	0	0	5	0
303	1	91	2	0	65	165	23.8751	1	0	0	0	0	150	0	0	0	0	0	4	0
304	1	76	2	0	55	169	19.257	0	0	1	0	0	190	0	0	0	0	0	4	0
305	1	62	2	0	63	173	21.0498	0	0	1	0	0	300	1	2	1	2	1	14
306	1	44	2	0	71	165	26.079	0	0	0	0	0	420	1	2	1	2	1	54
307	1	62	2	0	120	169	42.0153	1	0	0	0	0	585	0	0	0	0	1	7
308	1	62	2	0	68	195	17.883	0	0	1	0	0	330	0	0	0	0	1	8
309	1	64	2	0	57	160	22.2656	1	0	0	0	0	315	0	0	0	0	1	18
310	1	77	2	0	80	175	26.1224	1	0	1	0	1	260	0	0	0	0	1	26
311	1	67	2	0	70	165	25.7117	0	1	0	0	0	350	0	0	0	0	1	26
312	1	69	2	0	71	165	26.079	0	0	0	0	0	290	0	0	0	0	1	30
313	1	49	2	0	78	175	25.4694	0	0	1	0	0	270	0	0	0	0	1	32
314	1	49	2	1	70	180	21.6049	0	0	0	1	0	348	0	0	0	0	1	36
315	1	46	2	1	80	175	26.1224	0	0	0	1	0	215	0	0	0	0	1	39
316	1	67	2	0	60	174	19.8177	1	0	0	0	0	300	0	0	0	0	1	39
317	1	41	2	0	75	172	25.3515	0	0	0	0	0	330	0	0	0	0	1	44
318	1	72	2	0	67	172	22.6474	0	0	0	0	0	300	0	0	0	0	1	45
319	1	71	2	0	76	170	26.2976	1	1	0	0	0	280	0	0	0	0	1	48
320	1	44	2	0	70	162	26.6728	0	0	0	0	0	310	0	0	0	0	1	48
321	1	53	2	0	60	179	18.726	0	0	0	0	0	420	0	0	0	0	1	48
322	1	60	2	0	65	155	27.0552	0	0	0	1	0	300	0	0	0	0	1	51
323	1	60	2	0	80	180	24.6914	1	0	0	0	0	360	0	0	0	0	1	51
324	1	55	2	0	58	167	20.7967	0	0	0	0	0	495	0	0	0	0	1	51
325	1	42	2	1	71	178	22.4088	0	0	0	0	0	390	0	0	0	0	1	57
326	1	63	2	0	65	167	23.3067	0	0	0	0	0	310	0	0	0	0	1	57
327	1	65	2	0	65	166	23.5883	0	0	1	0	0	400	0	0	0	0	1	60
328	1	51	2	0	70	178	22.0932	0	0	0	0	0	295	0	0	0	0	1	63
329	1	22	2	1	55	176	17.7557	0	0	0	0	0	308	0	0	0	0	1	63
330	1	21	2	0	67	170	23.1834	0	0	0	0	0	480	0	0	0	0	1	66
331	1	62	2	1	59	175	19.2653	0	0	0	0	0	290	0	0	0	0	1	69
332	1	59	2	0	90	190	24.9307	0	0	0	0	0	405	0	0	0	0	1	69
333	1	46	2	0	95	186	27.4598	0	0	0	0	0	403	0	1	0	1	1	72
334	1	26	2	0	81	178	25.565	0	0	0	0	0	420	0	0	0	0	1	75
335	1	63	2	0	68	163	25.5937	1	0	0	0	0	464	0	0	0	0	1	80
336	1	48	2	0	80	175	26.1224	0	1	0	0	0	400	0	0	0	0	1	84
337	1	26	2	0	93	177	29.685	0	0	0	0	0	464	0	0	0	0	1	84
338	1	65	2		80	185	23.3747	1	0	0	0	0	450	0	0	0	0	1	88
339	1	60	2	0	72	173	24.0569	1	0	0	0	0	370			0	0	1	21
340	1	48	2	0	71	173	23.7228	0	0	0	0	0	375			0	0	1	40
341	1	66	2	0	65	166	23.5883	0	0	0	0	0	385			0	0	1	51
342	1	69	3	0	60	180	18.5185	0	0	0	0	0	540			1	1	0	63	0
343	1	27	3	0	65	170	22.4913	0	0	0	0	0	460			1	2	0	56	0
344	1	40	3	1	75	177	23.9395	0	0	0	0	0	320	0	0	0	0	0	48	0
345	1	26	3	0	64	176	20.6612	0	0	0	0	0	270	0	0	0	0	0	12	0
346	1	63	3	1	72	178	22.7244	1	0	0	0	0	420	1	1	1	1	0	100	0
347	1	51	3	1	75	184	22.1526	0	0	0	0	0	340	0	0	0	0	0	100	0
348	1	52	3	0	81	170	28.0277	0	0	1	0	0	380	0	0	0	0	0	100	0
349	1	43	3	0	85	176	27.4406	0	0	0	0	0	422	0	0	0	0	0	100	0
350	1	62	3	1	68	187	19.4458	0	0	0	0	0	590	0	0	0	0	0	100	0
351	1	26	3	0	80	180	24.6914	0	0	0	0	0	810	0	0	0	0	0	100	0
352	1	41	3	0	77	167	27.6095	0	0	0	0	0	675	1	1	1	1	0	96	0
353	1	52	3	0	55	169	19.257	0	0	0	0	0	480	0	0	0	0	0	96	0
354	1	49	3	0	95	170	32.872	0	0	0	0	0	600	0	0	0	0	0	96	0
355	1	61	3	0	78	175	25.4694	0	0	0	0	0	690	0	0	0	0	0	96	0
356	1	25	3	1	70	182	21.1327	0	0	0	0	0	450	0	0	0	0	0	96	0
357	1	43	3	1	69	171	23.597	0	1	0	0	0	508	0	0	0	0	0	96	0
358	1	20	3	0	60	172	20.2812	0	0	0	0	0	510	0	0	0	0	0	96	0
359	1	23	3	0	75	170	25.9516	0	0	0	0	0	465	0	0	0	0	0	92	0
360	1	44	3	0	95	181	28.9979	0	0	0	0	0	502	0	0	0	0	0	92	0
361	1	20	3	0	60	187	17.1581	0	0	0	0	0	691	0	0	0	0	0	92	0
362	1	63	3	0	68	174	22.46	0	0	0	0	0	511			1	1	0	92	0
363	1	63	3	0	75	175	24.4898	1	0	0	0	0	350	1	1	1	1	0	88	0
364	1	50	3	0	76	172	25.6896	0	0	0	0	0	350	0	0	0	0	0	88	0
365	1	43	3	0	60	175	19.5918	0	0	0	1	0	555	0	0	0	0	0	88	0
366	1	46	3	0	75	178	23.6713	0	0	0	0	0	680	0	0	0	0	0	88	0
367	1	43	3	0	80	176	25.8264	0	0	0	0	0	720	0	0	0	0	0	88	0
368	1	27	3	0	75	170	25.9516	0	0	0	0	0	420	0	0	0	0	0	88	0
369	1	63	3	0	68	167	24.3824	0	0	0	0	0	480	0	0	0	0	0	84	0
370	1	22	3	0	65	170	22.4913	0	0	0	0	0	480	0	0	0	0	0	84	0
371	1	25	3	1	67	170	23.1834	0	0	0	0	0	678	0	0	0	0	0	84	0
372	1	75	3		69	170	23.8754	0	0	0	0	0	260	0	0	0	0	0	84	0
373	1	48	3	0	85	177	27.1314	0	0	0	0	0	700			0	0	0	84	0
374	1	21	3	0	55	168	19.487	0	0	0	0	0	468	0	0	0	0	0	80	0
375	1	21	3	0	75	175	24.4898	0	0	0	0	0	420	0	0	0	0	0	76	0
376	1	30	3	0	60	168	21.2585	0	0	0	0	0	387	0	0	0	0	0	75	0
377	1	21	3	0	75	178	23.6713	0	0	0	0	0	480	0	0	0	0	0	75	0
378	1	65	3	0	80	172	27.0416	0	0	0	0	0	530	0	0	0	0	0	75	0
379	1	26	3	0	72	177	22.9819	0	0	0	0	0	970	0	0	0	0	0	75	0
380	1	61	3	0	62	175	20.2449	0	0	0	0	1	340	0	0	0	0	0	72	0
381	1	20	3	0	65	168	23.03	0	0	0	0	0	367	0	0	0	0	0	72	0
382	1	70	3	0	78	179	24.3438	0	0	0	0	0	388	0	0	0	0	0	72	0
383	1	65	3	0	75	175	24.4898	0	0	0	0	0	430	0	0	0	0	0	72	0
384	1	44	3	1	85	165	31.2213	0	0	0	0	0	445	0	0	0	0	0	72	0
385	1	22	3	1	95	173	31.7418	0	0	0	0	0	454	0	0	0	0	0	72	0
386	1	20	3	0	70	180	21.6049	0	0	0	0	0	455	0	0	0	0	0	72	0
387	1	31	3	1	87	176	28.0863	0	0	1	0	0	470	0	0	0	0	0	72	0
388	1	20	3	1	88	170	30.4498	0	0	0	0	0	484	0	0	0	0	0	72	0
389	1	43	3	0	72	175	23.5102	0	0	0	0	0	500	0	0	0	0	0	72	0
390	1	46	3	0	72	168	25.5102	1	0	0A	0	0	540	0	0	0	0	0	72	0
391	1	41	3	0	78	172	26.3656	0	0	0	0	0	655	0	0	0	0	0	72	0
392	1	57	3	0	75	170	25.9516	0	0	0	0	0	370	0	0	0	0	0	72	0
393	1	45	3	0	63	172	21.2953	0	0	0	0	0	412	0	0	0	0	0	72	0
394	1	23	3	0	72	186	20.8117	0	0	0	0	0	500	0	0	0	0	0	72	0
395	1	52	3	0	75	165	27.5482	0	0	0	0	0	630	0	0	0	0	0	72	0
396	1	40	3	0	87	166	31.5721	0	0	0	0	0	600			1	1	0	72	0
397	1	65	3	0	75	175	24.4898	0	0	0	0	0	365	0	0	0	0	0	69	0
398	1	66	3	0	76	180	23.4568	0	0	0	0	0	365	0	0	0	0	0	69	0
399	1	66	3	0	76	180	23.4568	0	0	0	0	0	365	0	0	0	0	0	69	0
400	1	21	3	0	54	179	16.8534	0	0	0	0	0	370	0	0	0	0	0	69	0
401	1	46	3	0	90	188	25.464	1	0	0	0	0	450	0	0	0	0	0	69	0
402	1	20	3	0	60	174	19.8177	0	0	0	0	0	535	0	0	0	0	0	69	0
403	1	37	3	0	74	178	23.3556	0	0	0	0	0	680	0	0	0	0	0	69	0
404	1	51	3	0	93	192	25.2279	0	0	0	0	0	510	0	0	0	0	0	69	0
405	1	23	3	1	75	173	25.0593	0	0	0	0	0	599	0	0	0	0	0	68	0
406	1	52	3	0	78	178	24.6181	0	0	0	0	0	350	0	0	0	0	0	66	0
407	1	22	3	0	67	175	21.8776	0	0	0	0	0	364	0	0	0	0	0	66	0
408	1	65	3	1	79	180	24.3827	0	0	0	0	0	384	0	0	0	0	0	66	0
409	1	66	3	0	54	165	19.8347	0	1	0	0	0	390	0	0	0	0	0	66	0
410	1	57	3	0	75	176	24.2123	1	0	0	0	0	390	0	0	0	0	0	66	0
411	1	45	3	0	83	167	29.7608	0	0	0	0	0	420	0	0	0	0	0	66	0
412	1	43	3	0	98	177	31.2809	0	0	0	0	0	440	0	0	0	0	0	66	0
413	1	55	3	0	71	171	24.281	1	0	0	0	0	460	0	0	0	0	0	66	0
414	1	20	3	0	60	173	20.0474	0	0	0	0	0	550	0	0	0	0	0	66	0
415	1	70	3	0	72	162	27.4348	0	0	0	0	0	591	0	0	0	0	0	66	0
416	1	57	3	0	80	178	25.2493	0	0	0	0	0	630	0	0	0	0	0	66	0
417	1	21	3	0	57	173	19.0451	0	0	0	0	0	135	0	0	0	0	0	66	0
418	1	55	3	0	80	169	28.0102	1	1	1	0	0	415	0	0	0	0	0	66	0
419	1	34	3	0	74	174	24.4418	0	0	0	0	0	500	0	0	0	0	0	66	0
420	1	42	3	0	76	182	22.9441	0	0	0	0	0	516	0	0	0	0	0	66	0
421	1	20	3	1	72	185	21.0373	0	0	0	0	0	352	0	0	0	0	0	66	0
422	1	59	3	0	90	170	31.1419	0	0	0	0	1	340			0	0	0	66	0
423	1	21	3	0	86	193	23.0879	0	0	0	0	0	600	0	0	0	0	0	64	0
424	1	43	3	0	80	172	27.0416	0	0	0	0	0	450			1	1	0	64	0
425	1	75	3	0	90	175	29.3878	1	0	0	0	0	225	0	0	0	0	0	63	0
426	1	50	3	0	80	170	27.6817	1	0	0	0	0	340	0	0	0	0	0	63	0
427	1	21	3	0	75	180	23.1481	0	0	0	0	0	425	0	0	0	0	0	63	0
428	1	69	3	0	81	181	24.7245	1	0	0	0	0	480	0	0	0	0	0	63	0
429	1	21	3	1	60	174	19.8177	0	0	0	0	0	530	0	0	0	0	0	63	0
430	1	62	3	0	75	165	27.5482	0	0	0	0	0	550	0	0	0	0	0	63	0
431	1	58	3	0	60	166	21.7738	0	0	0	0	0	380	0	0	0	0	0	63	0
432	1	66	3	0	74	165	27.1809	0	1	0	0	0	391	0	0	0	0	0	63	0
433	1	66	3	0	74	165	27.1809	0	1	0	0	0	391	0	0	0	0	0	63	0
434	1	43	3	1	74	183	22.0968	0	0	0	1	0	391	0	0	0	0	0	63	0
435	1	45	3	0	95	180	29.321	0	0	1	0	0	520	0	0	0	0	0	63	0
436	1	67	3	0	71	181	21.6721	0	0	0	0	0	500	0	0	0	0	0	63	0
437	1	68	3	0	65	168	23.03	0	0	0	0	0	280	0	0	0	0	0	60	0
438	1	67	3	0	80	165	29.3848	1	0	0	0	0	280	0	0	0	0	0	60	0
439	1	29	3	0	58	180	17.9012	0	0	0	0	0	320	0	0	0	0	0	60	0
440	1	43	3	1	71	170	24.5675	0	0	0	0	0	333	0	0	0	0	0	60	0
441	1	45	3	0	82	170	28.3737	0	0	0	0	0	380	0	0	0	0	0	60	0
442	1	27	3	0	54	165	19.8347	0	0	0	0	0	433	0	0	0	0	0	60	0
443	1	50	3	0	72	172	24.3375	0	0	0	0	0	510	0	0	0	0	0	60	0
444	1	28	3	0	65	172	21.9713	0	0	0	0	0	513	0	0	0	0	0	60	0
445	1	45	3	0	71	171	24.281	0	1	0	0	0	298	0	0	0	0	0	60	0
446	1	22	3	0	52	160	20.3125	0	0	0	0	0	400	0	0	0	0	0	60	0
447	1	41	3	0	80	165	29.3848	0	1	0	0	0	490	0	0	0	0	0	60	0
448	1	42	3	0	80	175	26.1224	0	0	0	0	0	531	0	0	0	0	0	60	0
449	1	21	3	0	67	189	18.7565	0	0	0	0	1	300	0	0	0	0	0	57	0
450	1	61	3	0	72	178	22.7244	0	1	0	0	0	340	0	0	0	0	0	57	0
451	1	58	3	0	91	174	30.0568	0	0	0	0	0	405	0	0	0	0	0	57	0
452	1	54	3	0	70	170	24.2215	0	0	0	0	0	320	0	0	0	0	0	57	0
453	1	25	3	0	59	171	20.1771	0	0	0	0	0	334	0	0	0	0	0	57	0
454	1	57	3	0	65	168	23.03	0	0	0	0	0	370	0	0	0	0	0	57	0
455	1	64	3	0	67	168	23.7387	1	0	0	0	0	310	0	0	0	0	0	54	0
456	1	62	3	1	70	175	22.8571	0	0	0	0	0	480	0	0	0	0	0	54	0
457	1	30	3	1	80	170	27.6817	0	0	0	0	0	500	0	0	0	0	0	54	0
458	1	25	3	0	64	169	22.4082	0	0	0	0	0	545	0	0	0	0	0	54	0
459	1	24	3	0	65	176	20.984	0	0	0	0	0	610	0	0	0	0	0	54	0
460	1	64	3	0	59	182	17.8119	0	0	0	0	0	324	0	0	0	0	0	54	0
461	1	43	3	0	65	165	23.8751	0	0	0	0	0	280	0	0	0	0	0	51	0
462	1	75	3	0	65	168	23.03	0	0	0	0	0	345	0	0	0	0	0	51	0
463	1	28	3	0	65	175	21.2245	0	0	0	0	0	420	0	0	0	0	0	51	0
464	1	30	3	0	70	180	21.6049	0	0	0	0	0	420	0	0	0	0	0	51	0
465	1	24	3	0	70	180	21.6049	0	0	0	0	0	345	1	1	1	1	0	48	0
466	1	59	3	0	80	175	26.1224	1	0	0	0	0	450	1	1	1	1	0	48	0
467	1	50	3	0	82	185	23.9591	0	0	0	0	0	510	1	2	1	2	0	48	0
468	1	22	3	0	69	176	22.2753	0	0	0	0	0	290	0	0	0	0	0	48	0
469	1	35	3	0	62	165	22.7732	0	0	0	0	0	460	0	0	0	0	0	48	0
470	1	62	3	0	69	169	24.1588	0	0	0	0	0	395			1	3	0	48	0
471	1	67	3	0	54	165	19.8347	0	1	0	0	0	370			1	1	0	48	0
472	1	63	3	0	72	169	25.2092	1	1	0	0	0	455	0	0	0	0	0	46	0
473	1	42	3	0	77	180	23.7654	0	0	0	0	0	570	1	1	1	1	0	45	0
474	1	58	3	0	65	182	19.6232	0	0	0	0	0	320	0	0	0	0	0	45	0
475	1	77	3	0	58	163	21.83	0	0	0	0	1	345	0	0	0	0	0	45	0
476	1	23	3	0	65	175	21.2245	0	0	0	0	0	360	0	0	0	0	0	45	0
477	1	62	3	0	70	180	21.6049	1	0	0	0	0	400	0	0	0	0	0	45	0
478	1	46	3	0	80	172	27.0416	0	0	0	0	0	445	0	0	0	0	0	45	0
479	1	45	3	0	70	175	22.8571	0	0	0	0	0	540	0	0	0	0	0	45	0
480	1	51	3	0	102	165	37.4656	0	0	0	0	0	300	0	0	0	0	0	45	0
481	1	71	3	0	63	182	19.0194	1	1	0	0	0	400	0	0	0	0	0	45	0
482	1	65	3	0	105	175	34.2857	1	1	0	0	0	425	0	0	0	0	0	44	0
483	1	22	3	1	74	181	22.5878	0	0	0	0	0	490	0	0	0	0	0	42	0
484	1	53	3	0	68	170	23.5294	0	1	0	0	0	382	0	0	0	0	0	42	0
485	1	50	3	0	55	165	20.202	0	0	0	0	0	430	0	0	0	0	0	42	0
486	1	68	3	0	65	167	23.3067	0	0	0	0	0	575	0	0	0	0	0	42	0
487	1	69	3	1	72	167	25.8166	0	0	0	0	0	240	0	0	0	0	0	40	0
488	1	72	3	0	57	170	19.7232	1	0	0	0	0	420	0	0	0	0	0	39	0
489	1	68	3	0	70	170	24.2215	0	0	0	0	0	252	0	0	0	0	0	38	0
490	1	23	3	0	54	166	19.5965	0	0	0	0	0	307	0	0	0	0	0	38	0
491	1	66	3	0	73	160	28.5156	0	1	0	0	0	388	0	0	0	0	0	38	0
492	1	42	3	0	78	171	26.6749	0	0	0	0	0	235	0	0	0	0	0	36	0
493	1	66	3	0	73	165	26.8136	0	1	0	0	0	250	0	0	0	0	0	36	0
494	1	45	3	0	83	169	29.0606	0	0	0	0	0	440	0	0	0	0	0	36	0
495	1	42	3	0	78	171	26.6749	0	0	0	0	0	235	0	0	0	0	0	36	0
496	1	42	3	0	99	175	32.3265	1	0	0	0	0	400	0	0	0	0	0	34	0
497	1	46	3	0	67	160	26.1719	0	0	0	0	0	420	0	0	0	0	0	34	0
498	1	32	3	1	59	175	19.2653	0	0	0	0	0	490	0	0	0	0	0	34	0
499	1	53	3	0	63	181	19.2302	0	0	0	0	0	287	0	0	0	0	0	32	0
500	1	49	3	0	97	195	25.5095	1	0	1	0	0	525	0	0	0	0	0	30	0
501	1	59	3	0	70	173	23.3887	0	0	0	0	0	365	0	0	0	0	0	28	0
502	1	63	3	1	72	178	22.7244	1	0	0	0	0	200	0	0	0	0	0	26	0
503	1	63	3	0	65	175	21.2245	0	0	0	0	0	180	0	0	0	0	0	24	0
504	1	22	3	0	69	160	26.9531	0	0	0	0	0	457	0	0	0	0	0	20	0
505	1	41	3	1	65	166	23.5883	0	0	0	0	0	360	0	0	0	0	0	18	0
506	1	51	3	1	58	160	22.6562	0	0	0	0	0	210	0	0	0	0	0	16	0
507	1	61	3	1	55	172	18.5911	0	0	0	0	0	280	0	0	0	0	0	15	0
508	1	40	3	0	73	177	23.3011	0	0	0	0	0	429	0	0	0	0	0	15	0
509	1	56	3	0	75	178	23.6713	1	0	1	0	0	417	0	0	0	0	0	14	0
510	1	72	3	0	80	185	23.3747	1	1	1	0	0	80	0	0	0	0	0	10	0
511	1	80	3	1	89	160	34.7656	0	0	0	1	0	30	0	0	0	0	0	10	0
512	1	51	3	0	72	165	26.4463	0	0	0	0	0	310	1	1	1	1	1	46
513	1	49	3	0	80	170	27.6817	0	0	0	0	0	365	0	0	0	0	1	12
514	1	47	3	0	110	171	37.6184	0	0	0	0	0	400	0	0	0	0	1	15
515	1	79	3	0	72	170	24.9135	0	0	0	0	0	350	0	0	0	0	1	24
516	1	71	3	0	82	189	22.9557	1	0	0	0	0	115	0	0	0	0	1	30
517	1	65	3	1	78	174	25.763	0	0	0	0	0	250	0	0	0	0	1	30
518	1	63	3	0	60	175	19.5918	0	0	1	0	0	295	0	0	0	0	1	30
519	1	64	3	0	60	165	22.0386	0	0	0	0	0	300	0	0	0	0	1	30
520	1	53	3	1	70	156	28.764	0	0	1	0	0	210	0	0	0	0	1	32
521	1	45	3	0	67	167	24.0238	0	0	0	0	0	250	0	0	0	0	1	33
522	1	21	3	0	66	174	21.7994	0	0	0	0	0	422	0	0	0	0	1	33
523	1	70	3	1	62	172	20.9573	0	0	1	0	0	180	0	0	0	0	1	34
524	1	66	3	0	73	165	26.8136	0	1	0	0	0	388	0	0	0	0	1	34
525	1	67	3	0	70	167	25.0995	0	0	0	0	0	368	0	0	0	0	1	36
526	1	23	3	0	58	174	19.1571	0	0	0	0	1	242	0	0	0	0	1	36
527	1	58	3	0	70	174	23.1206	0	0	0	0	0	312	0	0	0	0	1	39
528	1	47	3	0	82	181	25.0298	0	0	0	0	0	525	0	0	0	0	1	39
529	1	26	3	0	75	175	24.4898	0	0	0	0	0	392	0	0	0	0	1	42
530	1	53	3	0	70	185	20.4529	0	0	0	0	1	380	0	0	0	0	1	48
531	1	40	3	1	55	165	20.202	0	0	0	0	0	400	0	0	0	0	1	48
532	1	61	3	0	65	165	23.8751	0	0	0	0	0	420	0	0	0	0	1	48
533	1	22	3	0	68	180	20.9877	0	0	0	0	0	420	0	0	0	0	1	48
534	1	21	3	0	67	170	23.1834	0	0	0	0	0	320	0	0	0	0	1	48
535	1	47	3	0	92	183	27.4717	1	0	0	0	0	310	0	0	0	0	1	51
536	1	49	3	1	110	186	31.7956	0	1	1	0	0	480	0	0	0	0	1	51
537	1	22	3	0	72	175	23.5102	0	0	0	0	0	560	0	0	0	0	1	51
538	1	27	3	0	74	182	22.3403	0	0	0	0	0	495	0	0	0	0	1	54
539	1	20	3	0	55	173	18.3768	0	0	0	0	0	500	0	0	0	0	1	54
540	1	60	3	0	80	160	31.25	0	0	0	0	0	368	0	0	0	0	1	54
541	1	56	3	0	65	157	26.3702	0	0	0	0	0	255	0	0	0	0	1	60
542	1	51	3	0	60	176	19.3698	0	0	0	0	0	430	0	0	0	0	1	60
543	1	40	3	0	70	183	20.9024	0	0	1	0	0	470	0	0	0	0	1	60
544	1	52	3	0	98	180	30.2469	0	0	0	0	0	310	0	0	0	0	1	63
545	1	40	3	0	105	180	32.4074	0	0	0	0	0	350	0	0	0	0	1	63
546	1	20	3	0	62	167	22.231	0	0	0	0	0	410	0	0	0	0	1	63
547	1	23	3	0	76	188	21.5029	0	0	0	0	0	678	0	0	0	0	1	63
548	1	63	3	0	63	169	22.0581	1	0	0	0	0	518	0	0	0	0	1	63
549	1	58	3	0	80	170	27.6817	0	0	0	0	0	300	0	0	0	0	1	63
550	1	60	3	0	71	173	23.7228	0	0	0	0	0	403	0	0	0	0	1	63
551	1	52	3	0	65	168	23.03	1	0	0	0	0	430	0	0	0	0	1	63
552	1	33	3	1	76	185	22.206	0	0	0	0	0	435	0	0	0	0	1	63
553	1	63	3	0	59	172	19.9432	0	0	0	0	0	590	0	0	0	0	1	63
554	1	51	3	0	65	173	21.7181	0	0	0	0	0	635	0	0	0	0	1	63
555	1	48	3	0	83	179	25.9043	0	0	0	0	0	341	0	0	0	0	1	66
556	1	25	3	0	60	174	19.8177	0	0	0	0	0	420	0	0	0	0	1	66
557	1	21	3	0	70	170	24.2215	0	0	0	0	0	430	0	0	0	0	1	66
558	1	21	3	0	61	160	23.8281	0	0	0	0	0	575	0	0	0	0	1	66
559	1	59	3	0	90	170	31.1419	0	0	0	0	1	340	0	0	0	0	1	66
560	1	44	3	0	70	170	24.2215	0	0	0	0	0	615	0	0	0	0	1	66
561	1	25	3	0	65	160	25.3906	0	0	0	0	0	450	0	0	0	0	1	68
562	1	22	3	0	61	173	20.3816	0	0	0	0	0	370	0	0	0	0	1	69
563	1	32	3	0	70	181	21.3669	0	0	0	0	0	400	0	0	0	0	1	69
564	1	24	3	0	63	170	21.7993	0	0	0	0	0	420	0	0	0	0	1	69
565	1	48	3	0	99	185	28.9262	0	0	0	0	0	512	0	0	0	0	1	69
566	1	24	3	0	53	170	18.3391	0	0	0	0	0	740	0	0	0	0	1	72
567	1	24	3	0	65	180	20.0617	1	0	0	0	0	585	0	0	0	0	1	75
568	1	46	3	0	73	170	25.2595	0	0	1	0	0	340	0	0	0	0	1	80
569	1	42	3	0	65	187	18.5879	0	0	0	0	0	460	0	0	0	0	1	88
570	1	28	3	0	65	181	19.8407	0	0	0	0	0	470	0	0	0	0	1	92
571	1	22	3	0	80	181	24.4193	0	0	0	0	0	560	0	0	0	0	1	92
572	1	27	3	0	74	169	25.9095	0	0	0	0	0	660	0	0	0	0	1	96
573	1	21	3	0	70	178	22.0932	0	0	0	0	0	412	0	0	0	0	1	100
574	1	40	3	0	72	175	23.5102	0	0	0	0	0	500	0	0	0	0	1	100
575	1	21	3	0	70	177	22.3435	0	0	0	0	0	360			1	3	1	54
576	1	24	3	0	53	170	18.3391	0	0	0	0	0	447			1	1	1	36
577	1	60	3	0	73	170	25.2595	0	1	0	0	1	380			1	1	1	60
578	1	36	3	1	69	174	22.7903	0	0	0	0	0	480			1	1	1	66
579	1	49	3	0	72	178	22.7244	0	0	0	0	0	521			1	1	1	88
580	1	51	3	1	103	179	32.1463	0	0	0	0	0	520			1	1	1	88
581	1	49	3	0	71	183	21.201	0	0	0	0	0	430			0	0	1	66
582	1	59	3	1	72	175	23.5102	0	0	0	0	0	375			0	0	1	48
583	1	58	3	0	104	169	36.4133	0	0	1	0	0	520			0	0	1	51
584	1	42	4	0	70	171	23.939	0	0	0	0	0	370	0	0	0	0	0	100	0
585	1	45	4	0	85	184	25.1063	0	0	1	0	0	430	0	0	0	0	0	100	0
586	1	27	4	0	60	172	20.2812	0	0	0	0	0	510	0	0	0	0	0	100	0
587	1	23	4	0	74	176	23.8895	0	0	0	0	0	518	0	0	0	0	0	100	0
588	1	54	4	0	93	157	37.7297	1	0	0	0	0	604	0	0	0	0	0	100	0
589	1	26	4	0	75	182	22.6422	0	0	0	0	0	950	0	0	0	0	0	100	0
590	1	23	4	0	60	166	21.7738	0	0	0	0	0	540	0	0	0	0	0	96	0
591	1	28	4	0	63	170	21.7993	0	0	0	0	0	550	0	0	0	0	0	96	0
592	1	23	4	0	76	182	22.9441	0	0	0	0	0	552	0	0	0	0	0	96	0
593	1	60	4	0	65	177	20.7476	0	1	0	0	0	612	0	0	0	0	0	96	0
594	1	28	4	0	79	174	26.0933	0	0	0	0	0	735	0	0	0	0	0	96	0
595	1	22	4	0	70	175	22.8571	0	0	0	0	0	430	0	0	0	0	0	96	0
596	1	44	4	0	83	191	22.7516	0	0	0	0	0	430	0	0	0	0	0	96	0
597	1	44	4	0	83	192	22.5152	0	0	0	0	0	430	0	0	0	0	0	96	0
598	1	52	4	0	75	176	24.2123	0	0	0	0	0	585	0	0	0	0	0	96	0
599	1	30	4	0	62	178	19.5682	0	0	0	0	0	636	0	0	0	0	0	96	0
600	1	22	4	0	70	185	20.4529	0	0	0	0	0	700	0	0	0	0	0	96	0
601	1	22	4	0	65	171	22.2291	0	0	0	0	0	425	0	0	0	0	0	92	0
602	1	35	4	0	76	170	26.2976	0	0	0	0	0	434	0	0	0	0	0	92	0
603	1	48	4	0	110	180	33.9506	0	0	0	0	0	435	0	0	0	0	0	92	0
604	1	27	4	0	70	170	24.2215	0	0	0	0	0	440	0	0	0	0	0	92	0
605	1	21	4	0	68	176	21.9525	0	0	0	0	0	451	0	0	0	0	0	92	0
606	1	23	4	0	70	170	24.2215	0	0	0	0	0	465	0	0	0	0	0	92	0
607	1	22	4	0	55	165	20.202	0	0	0	0	0	490	0	0	0	0	0	92	0
608	1	33	4	0	54	154	22.7694	0	0	0	0	0	620	0	0	0	0	0	92	0
609	1	40	4	0	88	182	26.5668	0	0	0	0	1	500	0	0	0	0	0	92	0
610	1	20	4	0	65	169	22.7583	0	0	0	0	0	698	0	0	0	0	0	96	1
611	1	23	4	0	68	178	21.4619	0	0	0	0	0	440			0	0	0	92	0
612	1	50	4	0	67	175	21.8776	0	0	0	0	0	450	1	2	1	2	0	88	0
613	1	33	4	0	87	180	26.8519	0	0	0	0	0	400	0	0	0	0	0	88	0
614	1	22	4	0	70	176	22.5981	0	0	0	0	0	475	0	0	0	0	0	88	0
615	1	46	4	0	80	167	28.6851	0	0	0	0	0	570	0	0	0	0	0	88	0
616	1	53	4	0	85	174	28.075	0	0	0	0	0	510	0	0	0	0	0	88	0
617	1	20	4	0	85	194	22.5848	0	0	0	0	1	665	0	0	0	0	0	88	0
618	1	4	4	0	62	177	19.79	0	0	0	0	0	720	0	0	0	0	0	88	0
619	1	23	4	0	72	180	22.2222	0	0	0	0	0	355			0	0	0	88	0
620	1	21	4	0	66	190	18.2825	0	0	0	0	0	345	0	0	0	0	0	84	0
621	1	25	4	0	72	175	23.5102	0	0	0	1	0	427	0	0	0	0	0	84	0
622	1	27	4	0	80	177	25.5354	0	0	0	0	0	460	0	0	0	0	0	84	0
623	1	22	4	0	62	175	20.2449	0	0	0	0	0	540	0	0	0	0	0	84	0
624	1	62	4	0	99	170	34.2561	0	0	0	0	0	480	0	0	0	0	0	84	0
625	1	41	4	0	102	187	29.1687	1	0	0	0	0	510	0	0	0	0	0	84	0
626	1	21	4	0	72	180	22.2222	0	0	0	0	0	557	0	0	0	0	0	84	0
627	1	21	4	0	72	180	22.2222	0	0	0	0	0	557	0	0	0	0	0	84	0
628	1	24	4	0	74	182	22.3403	0	0	0	0	0	564	0	0	0	0	0	84	0
629	1	38	4	0	85	178	26.8274	0	0	1	0	1	703	0	0	0	0	0	84	0
630	1	62	4	0	70	167	25.0995	0	0	0	0	0	400	0	0	0	0	0	80	0
631	1	53	4	0	72	172	24.3375	0	0	0	0	0	345	0	0	0	0	0	76	0
632	1	28	4	0	70	172	23.6614	0	0	0	0	0	530	0	0	0	0	0	76	0
633	1	47	4	0	79	170	27.3356	0	0	0	0	0	570	0	0	0	0	0	76	0
634	1	22	4	1	62	180	19.1358	0	0	0	0	0	275	0	0	0	0	0	75	0
635	1	30	4	1	60	171	20.5191	0	0	0	0	0	310	0	0	0	0	0	75	0
636	1	53	4	0	75	174	24.7721	0	0	0	0	0	320	0	0	0	0	0	75	0
637	1	64	4	0	95	180	29.321	0	1	1	0	0	390	0	0	0	0	0	75	0
638	1	21	4	0	60	170	20.7612	0	0	0	0	1	400	0	0	0	0	0	75	0
639	1	27	4	0	71	160	27.7344	0	0	0	0	0	402	0	0	0	0	0	75	0
640	1	20	4	0	55	170	19.0311	0	0	0	0	0	420	0	0	0	0	0	75	0
641	1	28	4	0	76	182	22.9441	0	0	0	0	0	422	0	0	0	0	0	75	0
642	1	22	4	0	62	171	21.2031	0	0	0	0	0	431	0	0	0	0	0	75	0
643	1	49	4	0	72	177	22.9819	0	0	1	0	0	504	0	0	0	0	0	75	0
644	1	20	4	0	70	176	22.5981	0	0	0	0	0	515	0	0	0	0	0	75	0
645	1	26	4	1	78	178	24.6181	0	0	0	0	0	516	0	0	0	0	0	75	0
646	1	24	4	0	67	172	22.6474	0	0	0	0	0	524	0	0	0	0	0	75	0
647	1	26	4	0	73	180	22.5309	0	0	0	0	0	565	0	0	0	0	0	75	0
648	1	21	4	0	58	184	17.1314	0	0	0	0	0	620	0	0	0	0	0	75	0
649	1	70	4	0	72	170	24.9135	0	0	0	0	0	650	0	0	0	0	0	75	0
650	1	22	4	1	62	180	19.1358	0	0	0	0	0	275	0	0	0	0	0	75	0
651	1	23	4	0	60	170	20.7612	0	0	0	0	0	505	0	0	0	0	0	75	0
652	1	22	4	0	69	175	22.5306	0	0	0	0	0	710	0	0	0	0	0	75	0
653	1	26	4	0	67	175	21.8776	0	0	0	0	0	842	0	0	0	0	0	75	0
654	1	75	4	0	67	174	22.1297	0	0	0	0	0	237	0	0	0	0	0	72	0
655	1	22	4	0	65	170	22.4913	0	0	0	0	0	311	0	0	0	0	0	72	0
656	1	24	4	0	64	180	19.7531	0	0	0	0	0	318	0	0	0	0	0	72	0
657	1	67	4	0	80	171	27.3588	1	0	0	0	0	335	0	0	0	0	0	72	0
658	1	27	4	0	72	180	22.2222	0	0	0	0	0	342	0	0	0	0	0	72	0
659	1	21	4	0	65	167	23.3067	0	0	0	0	0	370	0	0	0	0	0	72	0
660	1	25	4	0	83	173	27.7323	0	0	0	0	0	373	0	0	0	0	0	72	0
661	1	24	4	0	60	168	21.2585	0	0	0	0	0	384	0	0	0	0	0	72	0
662	1	53	4	0	94	170	32.526	1	0	0	0	0	395	0	0	0	0	0	72	0
663	1	22	4	0	60	170	20.7612	0	0	0	0	0	425	0	0	0	0	0	72	0
664	1	49	4	0	60	164	22.3081	0	0	0	0	0	450	0	0	0	0	0	72	0
665	1	21	4	0	65	180	20.0617	0	0	0	0	0	450	0	0	0	0	0	72	0
666	1	20	4	0	65	167	23.3067	0	0	0	0	0	465	0	0	0	0	0	72	0
667	1	71	4	0	62	171	21.2031	0	0	0	0	0	480	0	0	0	0	0	72	0
668	1	23	4	0	77	180	23.7654	0	0	0	0	0	480	0	0	0	0	0	72	0
669	1	23	4	0	72	170	24.9135	0	0	0	0	0	500	0	0	0	0	0	72	0
670	1	22	4	0	68	175	22.2041	0	0	0	0	0	510	0	0	0	0	0	72	0
671	1	44	4	0	92	177	29.3658	0	0	0	0	0	540	0	0	0	0	0	72	0
672	1	23	4	0	60	170	20.7612	0	0	0	0	0	550	0	0	0	0	0	72	0
673	1	22	4	0	65	180	20.0617	0	0	0	0	0	550	0	0	0	0	0	72	0
674	1	21	4	0	72	178	22.7244	0	0	0	0	0	570	0	0	0	0	0	72	0
675	1	32	4	0	80	172	27.0416	0	0	0	0	0	600	0	0	0	0	0	72	0
676	1	64	4	0	60	165	22.0386	0	0	0	0	0	625	0	0	0	0	0	72	0
677	1	22	4	0	70	173	23.3887	0	0	0	0	0	643	0	0	0	0	0	72	0
678	1	53	4	0	65	185	18.992	0	0	0	0	0	660	0	0	0	0	0	72	0
679	1	23	4	0	75	186	21.6788	0	0	0	0	0	680	0	0	0	0	0	72	0
680	1	20	4	0	65	175	21.2245	0	0	0	0	0	680	0	0	0	0	0	72	0
681	1	54	4	0	90	174	29.7265	1	0	0	0	0	710	0	0	0	0	0	72	0
682	1	24	4	0	64	170	22.1453	0	0	0	0	0	720	0	0	0	0	0	72	0
683	1	27	4	0	68	180	20.9877	0	0	0	0	0	732	0	0	0	0	0	72	0
684	1	24	4	0	59	170	20.4152	0	0	0	0	0	750	0	0	0	0	0	72	0
685	1	24	4	0	50	172	16.901	0	0	0	0	0	440	0	0	0	0	0	72	0
686	1	23	4	0	63	174	20.8086	0	0	0	0	0	220	0	0	0	0	0	72	0
687	1	53	4	0	62	172	20.9573	0	0	0	0	0	350	0	0	0	0	0	72	0
688	1	21	4		72	183	21.4996	0	0	0	0	0	395	0	0	0	0	0	72	0
689	1	21	4	0	67	174	22.1297	0	0	0	0	0	430	0	0	0	0	0	72	0
690	1	61	4	0	84	175	27.4286	0	0	0	0	0	505	0	0	0	0	0	72	0
691	1	23	4	0	70	163	26.3465	0	0	0	0	0	530	0	0	0	0	0	72	0
692	1	21	4	0	65	170	22.4913	0	0	0	0	0	600	0	0	0	0	0	72	0
693	1	23	4	0	63	172	21.2953	0	0	0	0	0	602	0	0	0	0	0	72	0
694	1	26	4	1	65	178	20.5151	0	0	0	0	0	614	0	0	0	0	0	72	0
695	1	52	4	0	65	172	21.9713	0	0	0	0	0	615	0	0	0	0	0	72	0
696	1	21	4	0	68	171	23.255	0	0	0	0	0	660	0	0	0	0	0	72	0
697	1	25	4	0	75	175	24.4898	0	0	0	0	0	303	0	0	0	0	0	72	0
698	1	21	4	0	60	170	20.7612	0	0	0	0	0	300	0	0	0	0	0	69	0
699	1	27	4	0	67	167	24.0238	0	0	0	0	0	340	0	0	0	0	0	69	0
700	1	64	4	0	78	168	27.6361	0	0	0	0	0	345	0	0	0	0	0	69	0
701	1	26	4	0	69	185	20.1607	0	0	0	0	0	380	0	0	0	0	0	69	0
702	1	30	4	0	71	177	22.6627	0	0	0	0	0	385	0	0	0	0	0	69	0
703	1	22	4	0	75	172	25.3515	0	0	0	0	0	390	0	0	0	0	0	69	0
704	1	20	4	0	68	179	21.2228	0	0	0	0	0	442	0	0	0	0	0	69	0
705	1	20	4	0	67	179	20.9107	0	0	0	0	0	459	0	0	0	0	0	69	0
706	1	42	4	0	63	177	20.1092	1	0	0	0	0	484	0	0	0	0	0	69	0
707	1	24	4	0	62	172	20.9573	0	0	0	0	0	500	0	0	0	0	0	69	0
708	1	23	4	0	69	192	18.7174	0	0	0	0	0	500	0	0	0	0	0	69	0
709	1	46	4	0	100	174	33.0295	0	0	0	0	0	507	0	0	0	0	0	69	0
710	1	22	4	0	71	169	24.8591	0	0	0	0	0	510	0	0	0	0	0	69	0
711	1	44	4	1	86	180	26.5432	0	1	0	0	0	620	0	0	0	0	0	69	0
712	1	47	4	0	85	183	25.3815	0	0	0	0	0	210	0	0	0	0	0	69	0
713	1	23	4	0	58	165	21.3039	0	0	0	0	0	420	0	0	0	0	0	69	0
714	1	20	4	0	67	178	21.1463	0	0	0	0	0	433	0	0	0	0	0	69	0
715	1	23	4	0	67	183	20.0066	0	0	0	0	0	460	0	0	0	0	0	69	0
716	1	29	4	0	70	170	24.2215	0	0	0	0	0	470	0	0	0	0	0	69	0
717	1	41	4	0	78	172	26.3656	0	0	0	0	0	495	0	0	0	0	0	69	0
718	1	21	4	0	65	179	20.2865	0	0	0	0	0	615	0	0	0	0	0	69	0
719	1	21	4	0	60	175	19.5918	0	0	0	0	0	660	0	0	0	0	0	69	0
720	1	21	4	0	68	165	24.977	0	0	0	0	0	600	0	0	0	0	0	72	1
721	1	24	4	0	70	170	24.2215	0	0	0	0	0	530	1	1	1	1	0	68	0
722	1	26	4	0	60	172	20.2812	0	0	0	0	0	420	0	0	0	0	0	68	0
723	1	45	4	0	85	171	29.0688	0	0	0	0	0	700	0	0	0	0	0	68	0
724	1	43	4	0	76	179	23.7196	0	0	0	0	0	580	1	1	1	0	0	66	0
725	1	29	4	1	80	180	24.6914	0	0	0	0	0	320	0	0	0	0	0	66	0
726	1	20	4	0	68	170	23.5294	0	0	0	0	0	360	0	0	0	0	0	66	0
727	1	22	4	0	69	173	23.0546	0	0	0	0	0	360	0	0	0	0	0	66	0
728	1	58	4	0	86	190	23.8227	0	0	0	0	0	370	0	0	0	0	0	66	0
729	1	40	4	0	75	171	25.6489	0	0	0	0	0	399	0	0	0	0	0	66	0
730	1	20	4	0	71	187	20.3037	0	0	0	0	0	400	0	0	0	0	0	66	0
731	1	23	4	0	82	180	25.3086	0	0	0	0	0	400	0	0	0	0	0	66	0
732	1	23	4	0	56	170	19.3772	0	0	0	0	0	405	0	0	0	0	0	66	0
733	1	24	4	0	66	172	22.3094	0	0	0	0	0	405	0	0	0	0	0	66	0
734	1	26	4	0	55	171	18.8092	0	0	0	0	0	409	0	0	0	0	0	66	0
735	1	48	4	0	92	182	27.7744	0	0	0	0	0	416	0	0	0	0	0	66	0
736	1	24	4	0	75	172	25.3515	0	0	0	0	0	435	0	0	0	0	0	66	0
737	1	21	4	0	70	172	23.6614	0	0	0	0	0	450	0	0	0	0	0	66	0
738	1	25	4	0	70	176	22.5981	0	0	0	0	0	450	0	0	0	0	0	66	0
739	1	73	4	0	60	160	23.4375	0	0	0	0	0	454	0	0	0	0	0	66	0
740	1	34	4	0	73	177	23.3011	0	0	0	0	0	480	0	0	0	0	0	66	0
741	1	55	4	0	78	178	24.6181	0	0	0	0	0	480	0	0	0	0	0	66	0
742	1	41	4	0	60	175	19.5918	0	0	0	0	0	500	0	0	0	0	0	66	0
743	1	21	4	0	67	175	21.8776	0	0	0	0	0	500	0	0	0	0	0	66	0
744	1	51	4	0	90	180	27.7778	0	0	0	0	0	510	0	0	0	0	0	66	0
745	1	20	4	0	60	195	15.7791	0	0	0	0	0	530	0	0	0	0	0	66	0
746	1	20	4	0	70	176	22.5981	0	0	0	0	0	670	0	0	0	0	0	66	0
747	1	25	4	0	78	177	24.8971	0	0	0	0	0	765	0	0	0	0	0	66	0
748	1	25	4	0	66	171	22.571	0	0	0	0	0	335	0	0	0	0	0	66	0
749	1	62	4	0	81	166	29.3947	0	0	0	0	0	359	0	0	0	0	0	66	0
750	1	24	4	0	60	178	18.937	0	0	0	0	0	400	0	0	0	0	0	66	0
751	1	20	4	0	69	180	21.2963	0	0	0	0	0	430	0	0	0	0	0	66	0
752	1	20	4	1	75	180	23.1481	0	0	0	0	0	450	0	0	0	0	0	66	0
753	1	45	4	0	79	180	24.3827	0	0	0	0	0	507	0	0	0	0	0	66	0
754	1	21	4	0	54	175	17.6327	0	0	0	0	0	530	0	0	0	0	0	66	0
755	1	22	4	0	60	165	22.0386	0	0	0	0	0	540	0	0	0	0	0	66	0
756	1	33	4	0	75	172	25.3515	0	0	0	0	0	617	0	0	0	0	0	66	0
757	1	21	4	0	70	170	24.2215	0	0	0	1	0	675	0	0	0	0	0	66	0
758	1	21	4	1	75	180	23.1481	0	0	0	0	0	517			1	1	0	66	0
759	1	27	4	0	56	158	22.4323	0	0	0	0	0	437			0	0	0	66	0
760	1	20	4	1	63	183	18.8121	0	0	0	0	0	310	0	0	0	0	0	63	0
761	1	40	4	0	57	175	18.6122	0	0	0	0	0	310	0	0	0	0	0	63	0
762	1	64	4	0	81	182	24.4536	0	0	0	0	0	339	0	0	0	0	0	63	0
763	1	25	4	0	60	179	18.726	0	0	0	0	0	391	0	0	0	0	0	63	0
764	1	45	4	0	78	177	24.8971	0	0	0	0	0	425	0	0	0	0	0	63	0
765	1	22	4	0	68	170	23.5294	0	0	0	0	0	427	0	0	0	0	0	63	0
766	1	23	4	0	60	178	18.937	0	0	0	0	0	440	0	0	0	0	0	63	0
767	1	24	4	0	60	160	23.4375	0	0	0	0	0	470	0	0	0	0	0	63	0
768	1	22	4	0	57	176	18.4013	0	0	0	0	0	473	0	0	0	0	0	63	0
769	1	30	4	0	68	170	23.5294	0	0	0	0	0	480	0	0	0	0	0	63	0
770	1	27	4	0	80	173	26.7299	1	0	0	0	0	510	0	0	0	0	0	63	0
771	1	21	4	0	61	165	22.4059	0	0	0	0	0	573	0	0	0	0	0	63	0
772	1	21	4	0	65	175	21.2245	0	0	0	0	0	590	0	0	0	0	0	63	0
773	1	35	4	0	75	187	21.4476	0	0	0	0	0	602	0	0	0	0	0	63	0
774	1	24	4	0	67	172	22.6474	0	0	0	0	0	620	0	0	0	0	0	63	0
775	1	20	4	0	60	170	20.7612	0	0	0	0	0	640	0	0	0	0	0	63	0
776	1	20	4	0	75	160	29.2969	0	0	0	0	0	900	0	0	0	0	0	63	0
777	1	20	4	0	64	183	19.1108	0	0	0	0	0	418	0	0	0	0	0	63	0
778	1	22	4	0	72	173	24.0569	0	0	0	0	0	346	0	0	0	0	0	63	0
779	1	55	4	0	102	188	28.8592	1	1	0	0	0	420	0	0	0	0	0	63	0
780	1	62	4	1	80	175	26.1224	0	0	0	1	0	445	0	0	0	0	0	63	0
781	1	28	4	0	61	169	21.3578	0	0	0	0	0	453	0	0	0	0	0	63	0
782	1	23	4	0	58	169	20.3074	0	0	0	0	0	470	0	0	0	0	0	63	0
783	1	40	4	0	90	175	29.3878	1	0	1	0	0	640			1	2	0	63	0
784	1	25	4	1	67	180	20.679	0	0	0	0	0	292			1	1	0	63	0
785	1	22	4	0	67	171	22.913	0	0	0	0	0	380			0	0	0	63	0
786	1	22	4	0	82	181	25.0298	0	0	0	0	0	278	0	0	0	0	0	60	0
787	1	23	4	1	70	185	20.4529	0	0	0	0	0	335	0	0	0	0	0	60	0
788	1	22	4	0	80	170	27.6817	0	0	1	0	0	380	0	0	0	0	0	60	0
789	1	23	4	0	65	170	22.4913	0	0	0	0	0	450	0	0	0	0	0	60	0
790	1	44	4	0	70	175	22.8571	0	0	0	0	0	470	0	0	0	0	0	60	0
791	1	59	4	0	98	190	27.1468	0	0	1	0	0	470	0	0	0	0	0	60	0
792	1	61	4	0	85	178	26.8274	0	0	0	0	0	480	0	0	0	0	0	60	0
793	1	23	4	0	60	167	21.5139	0	0	0	0	0	500	0	0	0	0	0	60	0
794	1	21	4	0	75	185	21.9138	0	0	0	0	0	565	0	0	0	0	0	60	0
795	1	21	4	0	70	174	23.1206	0	0	0	0	0	580	0	0	0	0	0	60	0
796	1	35	4	0	90	194	23.9133	0	0	0	0	0	700	0	0	0	0	0	60	0
797	1	23	4	0	57	173	19.0451	0	0	0	0	1	498	0	0	0	0	0	60	0
798	1	21	4	0	61	180	18.8272	0	0	0	0	0	510	0	0	0	0	0	60	0
799	1	21	4	1	65	169	22.7583	0	0	0	0	0	420	0	0	0	0	0	57	0
800	1	20	4	0	68	169	23.8087	0	0	0	0	0	425	0	0	0	0	0	57	0
801	1	23	4	0	61	164	22.68	0	0	0	0	0	470	0	0	0	0	0	57	0
802	1	23	4	0	64	174	21.1389	0	0	0	0	0	480	0	0	0	0	0	57	0
803	1	30	4	0	96	174	31.7083	0	0	0	0	0	480	0	0	0	0	0	57	0
804	1	31	4	1	61	171	20.8611	0	0	0	0	0	585	0	0	0	0	0	57	0
805	1	22	4	0	60	176	19.3698	0	0	0	0	1	310	0	0	0	0	0	57	0
806	1	23	4	0	65	177	20.7476	0	0	0	0	0	330	0	0	0	0	0	57	0
807	1	52	4	0	65	170	22.4913	1	0	0	0	0	390	0	0	0	0	0	54	0
808	1	27	4	0	69	171	23.597	0	0	0	0	0	403	0	0	0	0	0	54	0
809	1	53	4	0	78	167	27.968	0	0	0	0	0	503	0	0	0	0	0	54	0
810	1	30	4	0	70	180	21.6049	0	0	0	0	0	588	0	0	0	0	0	54	0
811	1	22	4	0	53	169	18.5568	0	0	0	0	0	690	0	0	0	0	0	54	0
812	1	51	4	0	75	175	24.4898	0	0	1	0	0	695	0	0	0	0	0	54	0
813	1	24	4	0	70	170	24.2215	0	0	0	0	0	390	0	0	0	0	0	54	0
814	1	20	4	1	75	180	23.1481	0	0	0	0	0	430	0	0	0	0	0	54	0
815	1	47	4	0	96	178	30.2992	0	0	0	0	0	585	0	0	0	0	0	54	0
816	1	23	4	0	65	173	21.7181	0	0	0	0	0	675	0	0	0	0	0	54	0
817	1	23	4	0	65	180	20.0617	0	0	0	0	0	703	0	0	0	0	0	54	0
818	1	61	4	0	75	182	22.6422	0	0	0	0	0	625	1	1	1	1	0	51	0
819	1	24	4	0	77	185	22.4982	0	0	0	0	0	385	0	0	0	0	0	51	0
820	1	45	4	0	75	175	24.4898	0	0	0	0	0	400	0	0	0	0	0	51	0
821	1	24	4	0	62	173	20.7157	0	0	0	0	0	445	0	0	0	0	0	51	0
822	1	22	4	0	65	178	20.5151	0	0	0	0	0	462	0	0	0	0	0	51	0
823	1	22	4	0	70	176	22.5981	0	0	0	0	0	500	0	0	0	0	0	51	0
824	1	22	4	0	75	192	20.3451	0	0	0	0	0	565	0	0	0	0	0	51	0
825	1	23	4	0	60	165	22.0386	0	0	0	0	0	420	0	0	0	0	0	51	0
826	1	42	4	0	80	180	24.6914	0	0	0	0	0	430	0	0	0	0	0	51	0
827	1	22	4	0	60	177	19.1516	0	0	0	0	0	480	0	0	0	0	0	51	0
828	1	30	4	0	83	171	28.3848	0	0	0	0	0	333	0	0	0	0	0	50	0
829	1	26	4	0	65	170	22.4913	0	0	0	0	0	355	0	0	0	0	0	50	0
830	1	22	4	0	72	173	24.0569	0	0	0	0	0	530	0	0	0	0	0	50	0
831	1	24	4	0	64	180	19.7531	0	0	0	0	0	290	0	0	0	0	0	48	0
832	1	20	4	0	60	170	20.7612	0	0	0	0	0	295	0	0	0	0	0	48	0
833	1	21	4	0	66	177	21.0667	0	0	0	0	0	330	0	0	0	0	0	48	0
834	1	42	4	0	75	186	21.6788	0	0	0	0	0	340	0	0	0	0	0	48	0
835	1	49	4	0	72	171	24.623	0	0	0	0	0	405	0	0	0	0	0	48	0
836	1	23	4	0	59	164	21.9363	0	0	0	0	0	420	0	0	0	0	0	48	0
837	1	23	4	0	60	158	24.0346	0	0	0	0	0	610	0	0	0	0	0	48	0
838	1	23	4	0	62	176	20.0155	0	0	0	0	0	402	0	0	0	0	0	48	0
839	1	22	4	0	65	167	23.3067	0	0	0	0	0	420	0	0	0	0	0	48	0
840	1	23	4	0	55	165	20.202	0	0	0	0	0	410	0	0	0	0	0	45	0
841	1	48	4	0	85	185	24.8356	0	0	0	0	0	670	0	0	0	0	0	45	0
842	1	22	4	0	63	171	21.5451	0	0	0	0	0	568	0	0	0	0	0	45	0
843	1	21	4	0	65	160	25.3906	0	0	0	0	0	340	0	0	0	0	0	44	0
844	1	42	4	0	70	165	25.7117	0	0	0	0	0	380	0	0	0	0	0	44	0
845	1	49	4	0	68	172	22.9854	0	0	0	0	0	303	0	0	0	0	0	42	0
846	1	20	4	0	65	169	22.7583	0	0	0	0	0	380	0	0	0	0	0	42	0
847	1	25	4	0	63	179	19.6623	0	0	0	0	0	406	0	0	0	0	0	42	0
848	1	21	4	0	65	170	22.4913	0	0	0	0	0	430	0	0	0	0	0	42	0
849	1	32	4	0	68	175	22.2041	0	0	0	0	0	356	0	0	0	0	0	40	0
850	1	58	4	0	64	180	19.7531	0	0	0	0	0	450	0	0	0	0	0	48	1
851	1	65	4	0	80	167	28.6851	0	0	0	0	0	371	0	0	0	0	0	39	0
852	1	21	4	0	60	165	22.0386	0	0	0	0	0	510	0	0	0	0	0	39	0
853	1	21	4	0	74	180	22.8395	0	0	0	0	0	302	0	0	0	0	0	36	0
854	1	21	4	0	74	175	24.1633	0	0	0	0	1	538	0	0	0	0	0	36	0
855	1	41	4	0	97	185	28.3419	0	0	0	0	0	685	0	0	0	0	0	36	0
856	1	65	4	0	63	172	21.2953	1	0	0	0	0	202	0	0	0	0	0	34	0
857	1	67	4	0	77	180	23.7654	0	0	0	0	0	320	0	0	0	0	0	34	0
858	1	59	4	1	57	165	20.9366	0	0	0	0	0	230	0	0	0	0	0	30	0
859	1	48	4	0	77	170	26.6436	0	0	0	0	0	365	0	0	0	0	0	30	0
860	1	58	4	0	86	171	29.4108	0	0	0	0	0	473	0	0	0	0	0	30	0
861	1	20	4	0	50	159	19.7777	0	0	0	0	0	420	0	0	0	0	0	28	0
862	1	41	4	0	65	177	20.7476	0	0	0	0	0	410	0	0	0	0	0	21	0
863	1	63	4	0	70	172	23.6614	1	0	1	0	0	140			1	2	0	14	0
864	1	76	4	0	65	162	24.7676	0	0	0	0	0	110	0	0	0	0	0	10	0
865	1	74	4	0	65	162	24.7676	0	0	0	0	0	110	0	0	0	0	0	10	0
866	1	25	4	0	65	170	22.4913	0	0	0	0	0	310	0	0	0	0	1	26
867	1	22	4	0	62	185	18.1154	0	0	0	0	0	240	0	0	0	0	1	28
868	1	43	4	0	61	169	21.3578	0	0	0	1	0	400	0	0	0	0	1	28
869	1	64	4	0	69	180	21.2963	0	0	0	0	0	290	0	0	0	0	1	30
870	1	67	4	0	70	164	26.0262	0	0	0	1	0	240	0	0	0	0	1	32
871	1	56	4	0	80	170	27.6817	0	0	1	0	0	210	0	0	0	0	1	32
872	1	42	4	0	87	191	23.848	0	0	0	0	0	270	0	0	0	0	1	34
873	1	22	4	1	86	180	26.5432	0	0	0	0	0	449	0	0	0	0	1	36
874	1	29	4	0	63	168	22.3214	0	0	0	0	0	711	0	0	0	0	1	39
875	1	21	4	0	52	167	18.6453	0	0	0	0	0	340	0	0	0	0	1	42
876	1	27	4	0	59	175	19.2653	0	0	0	0	0	485	0	0	0	0	1	42
877	1	28	4	0	60	180	18.5185	0	0	0	0	0	378	0	0	0	0	1	42
878	1	26	4		74	178	23.3556	0	0	0	0	0	340	0	0	0	0	1	44
879	1	24	4	0	70	179	21.847	0	0	0	0	0	486	0	0	0	0	1	45
880	1	42	4	0	75	177	23.9395	0	0	0	0	0	498	0	0	0	0	1	45
881	1	20	4	0	51	167	18.2868	0	0	0	0	0	360	0	0	0	0	1	48
882	1	24	4	0	60	175	19.5918	0	0	1	0	0	620	0	0	0	0	1	48
883	1	39	4	1	82	175	26.7755	0	0	1	0	0	230	0	0	0	0	1	51
884	1	26	4	0	65	171	22.2291	0	0	0	0	0	300	0	0	0	0	1	51
885	1	20	4	0	55	165	20.202	0	0	0	0	0	370	0	0	0	0	1	51
886	1	24	4	0	75	181	22.8931	0	0	0	0	0	458	0	0	0	0	1	51
887	1	20	4	0	68	175	22.2041	0	0	0	0	0	595	0	0	0	0	1	51
888	1	61	4	0	82	186	23.7022	0	0	0	0	0	380	0	0	0	0	1	54
889	1	37	4	0	73	171	24.9649	0	0	0	0	0	390	0	0	0	0	1	54
890	1	22	4	0	62	162	23.6244	0	0	0	0	0	540	0	0	0	0	1	54
891	1	49	4	0	80	160	31.25	0	1	0	0	0	570	0	0	0	0	1	54
892	1	22	4	0	69	185	20.1607	0	0	0	0	0	648	0	0	0	0	1	54
893	1	22	4	1	70	180	21.6049	0	0	0	0	0	370	0	0	0	0	1	54
894	1	54	4	0	71	171	24.281	0	0	0	0	0	250	0	0	0	0	1	57
895	1	23	4	0	65	170	22.4913	0	0	0	0	0	380	0	0	0	0	1	57
896	1	23	4	0	92	182	27.7744	0	0	0	0	0	380	0	0	0	0	1	57
897	1	42	4	0	70	173	23.3887	0	0	0	0	0	450	0	0	0	0	1	57
898	1	27	4	0	67	174	22.1297	0	0	0	0	0	292	0	0	0	0	1	60
899	1	66	4	0	78	172	26.3656	0	0	0	0	0	360	0	0	0	0	1	60
900	1	23	4	0	70	180	21.6049	0	0	0	0	0	364	0	0	0	0	1	60
901	1	40	4	0	65	170	22.4913	0	0	0	0	0	414	0	0	0	0	1	60
902	1	21	4	0	60	175	19.5918	0	0	0	0	0	440	0	0	0	0	1	60
903	1	70	4	0	65	171	22.2291	0	0	0	0	0	497	0	0	0	0	1	60
904	1	24	4	0	65	170	22.4913	0	0	0	0	0	480	0	0	0	0	1	60
905	1	24	4	0	70	181	21.3669	0	0	0	0	0	640	0	0	0	0	1	60
906	1	62	4	0	66	170	22.8374	0	0	0	0	0	210	0	0	0	0	1	63
907	1	21	4	0	74	180	22.8395	0	0	0	0	0	288	0	0	0	0	1	63
908	1	61	4	0	75	175	24.4898	0	0	0	0	0	290	0	0	0	0	1	63
909	1	22	4	1	65	177	20.7476	0	0	0	0	0	350	0	0	0	0	1	63
910	1	20	4	0	60	172	20.2812	0	0	0	0	0	354	0	0	0	0	1	63
911	1	37	4	0	85	174	28.075	0	0	0	0	0	377	0	0	0	0	1	63
912	1	54	4	0	67	178	21.1463	0	0	0	0	0	380	0	0	0	0	1	63
913	1	21	4	0	76	175	24.8163	0	0	0	0	0	400	0	0	0	0	1	63
914	1	20	4	0	70	178	22.0932	0	0	0	0	1	440	0	0	0	0	1	63
915	1	62	4	1	67	177	21.3859	0	0	0	0	0	460	0	0	0	0	1	63
916	1	62	4	0	85	175	27.7551	1	0	0	0	0	548	0	0	0	0	1	63
917	1	21	4	0	71	172	23.9995	0	0	0	0	0	440	0	0	0	0	1	63
918	1	20	4	0	72	177	22.9819	0	0	0	0	0	440	0	0	0	0	1	63
919	1	69	4	0	81	168	28.699	0	0	0	0	0	300	0	0	0	0	1	66
920	1	21	4	0	75	188	21.22	0	0	0	0	0	330	0	0	0	0	1	66
921	1	60	4	0	75	175	24.4898	0	0	0	0	0	360	0	0	0	0	1	66
922	1	25	4	0	58	171	19.8352	0	0	0	0	0	428	0	0	0	0	1	66
923	1	28	4	0	71	180	21.9136	0	0	0	0	0	450	0	0	0	0	1	66
924	1	22	4	0	75	180	23.1481	0	0	0	0	0	610	0	0	0	0	1	66
925	1	30	4	0	85	178	26.8274	0	0	0	0	0	650	0	0	0	0	1	66
926	1	22	4	0	69	170	23.8754	0	0	0	0	0	448	0	0	0	0	1	66
927	1	20	4	0	62	180	19.1358	0	0	0	0	0	450	0	0	0	0	1	66
928	1	21	4	0	70	175	22.8571	0	0	0	0	0	479	0	0	0	0	1	66
929	1	26	4	0	68	175	22.2041	0	0	0	0	0	420	0	0	0	0	1	69
930	1	24	4	0	70	175	22.8571	0	0	0	0	0	432	0	0	0	0	1	69
931	1	26	4	0	60	168	21.2585	0	0	0	0	0	420	0	0	0	0	1	69
932	1	24	4	0	67	177	21.3859	0	0	0	0	0	330	0	0	0	0	1	72
933	1	21	4	0	53	177	16.9172	0	0	0	0	0	610	0	0	0	0	1	72
934	1	32	4	0	68	165	24.977	0	0	0	0	0	300	0	0	0	0	1	72
935	1	22	4	0	65	170	22.4913	0	0	0	0	0	550	0	0	0	0	1	72
936	1	24	4	0	72	180	22.2222	0	0	0	0	0	269	0	0	0	0	1	75
937	1	24	4	0	70	180	21.6049	0	0	0	0	0	375	0	0	0	0	1	75
938	1	25	4	0	68	180	20.9877	0	0	0	0	0	562	0	0	0	0	1	76
939	1	20	4	0	54	173	18.0427	0	0	0	0	0	745	0	0	0	0	1	76
940	1	59	4	0	75	174	24.7721	0	0	0	0	0	552	0	0	0	0	1	80
941	1	41	4	0	75	190	20.7756	1	0	0	0	0	600	0	0	0	0	1	80
942	1	23	4	0	60	175	19.5918	0	0	0	0	0	440	0	0	0	0	1	80
943	1	64	4	0	90	175	29.3878	0	0	0	0	0	441	0	0	0	0	1	84
944	1	22	4	0	56	174	18.4965	0	0	0	0	0	420	0	0	0	0	1	84
945	1	26	4	0	70	186	20.2336	0	0	0	1	0	840	0	0	0	0	1	84
946	1	59	4	0	74	172	25.0135	0	0	0	0	0	360	0	0	0	0	1	88
947	1	26	4	0	95	192	25.7704	0	0	0	0	0	365	0	0	0	0	1	88
948	1	45	4		70	170	24.2215	0	0	0	0	0	430	0	0	0	0	1	88
949	1	49	4	0	80	182	24.1517	0	0	0	0	0	450	0	0	0	0	1	88
950	1	24	4	1	80	176	25.8264	0	0	0	0	0	525	0	0	0	0	1	88
951	1	36	4	0	80	193	21.4771	0	0	0	0	0	610	0	0	0	0	1	92
952	1	32	4	0	84	185	24.5435	0	0	0	0	0	660	0	0	0	0	1	92
953	1	30	4	0	80	178	25.2493	0	0	0	0	0	725	0	0	0	0	1	92
954	1	44	4	0	76	170	26.2976	0	0	0	0	0	520	0	0	0	0	1	92
955	1	21	4	0	65	174	21.4692	0	0	0	0	0	450	0	0	0	0	1	96
956	1	22	4	0	56	166	20.3223	0	0	0	0	0	437	0	0	0	0	1	100
957	1	42	4	0	66	168	23.3844	0	0	0	0	0	542	0	0	0	0	0	72	1
958	1	63	4	0	73	175	23.8367	0	0	0	0	0	462			1	4	1	52
959	1	70	4	0	83	175	27.102	1	0	0	0	0	384			1	2	1	32
960	1	30	4	0	70	180	21.6049	0	0	0	0	0	430			1	2	1	51
961	1	23	4	0	71	180	21.9136	0	0	0	0	0	514			1	1	1	54
962	1	23	4	0	62	176	20.0155	0	0	0	0	0	436			1	1	1	72
963	1	24	4	1	69	160	26.9531	0	0	0	0	0	597			1	1	1	84
964	1	64	4	0	84	171	28.7268	0	0	0	0	0	408			1	1	1	88
965	1	39	4	0	75	189	20.9961	0	0	0	0	0	365			0	0	1	30
966	1	48	4	1	60	172	20.2812	0	0	0	0	0	280			0	0	1	51
967	1	24	4	1	61	173	20.3816	0	0	0	0	0	676			0	0	1	63
968	1	22	4	0	70	167	25.0995	0	0	0	0	0	476			0	0	1	69
969	1	42	4	1	86	183	25.6801	0	1	0	0	1	365			0	0	1	72
970	0	50	1	0	58	151	25.4375	0	0	1	0	0	375			1	2	1	69
971	0	81	1	0	62	158	24.8358	0	0	1	0	0	270	0	0	0	0	0	100	0
972	0	49	1	0	64	170	22.1453	0	0	1	0	0	365	0	0	0	0	0	100	0
973	0	68	1	0	55	160	21.4844	0	0	0	0	0	495	0	0	0	0	0	96	0
974	0	20	1	0	50	159	19.7777	0	0	0	0	0	402	0	0	0	0	0	92	0
975	0	52	1	0	65	169	22.7583	0	0	0	0	0	350	0	0	0	0	0	92	0
976	0	41	1	0	68	165	24.977	0	0	0	0	0	400	0	0	0	0	0	92	0
977	0	29	1	0	65	172	21.9713	0	0	0	0	0	650			1	1	0	92	0
978	0	47	1	0	68	160	26.5625	0	0	0	0	0	410	1	1	1	1	0	88	0
979	0	69	1	0	60	166	21.7738	0	0	0	0	0	250	0	0	0	0	0	88	0
980	0	46	1	1	75	175	24.4898	0	0	0	0	0	420	0	0	0	0	0	88	0
981	0	50	1	0	80	167	28.6851	1	0	1	1	0	321	0	0	0	0	0	84	0
982	0	30	1	0	60	175	19.5918	0	0	0	0	0	450			1	1	0	84	0
983	0	45	1	0	63	165	23.1405	0	0	0	0	0	450			1	3	0	80	0
984	0	48	1	0	84	165	30.854	0	0	0	0	0	390	0	0	0	0	0	76	0
985	0	43	1	0	61	155	25.3902	0	0	0	0	0	400	0	0	0	0	0	76	0
986	0	70	1	0	70	155	29.1363	0	0	0	1	0	390			1	1	0	72	0
987	0	76	1	0	65	161	25.0762	0	0	0	0	0	253	0	0	0	0	0	69	0
988	0	76	1	0	65	161	25.0762	0	0	0	0	0	300	0	0	0	0	0	69	0
989	0	42	1	0	68	167	24.3824	0	0	0	0	0	364	0	0	0	0	0	69	0
990	0	66	1	0	56	156	23.0112	0	0	0	0	0	407	0	0	0	0	0	69	0
991	0	21	1	0	55	178	17.3589	0	0	0	0	0	473	0	0	0	0	0	69	0
992	0	62	1	0	54	170	18.6851	0	0	1	0	0	220	0	0	0	0	0	69	0
993	0	65	1	0	60	172	20.2812	0	0	0	0	0	305	0	0	0	0	0	66	0
994	0	62	1	0	70	165	25.7117	0	0	0	0	0	350	0	0	0	0	0	66	0
995	0	69	1	0	63	155	26.2227	1	0	0	0	0	450	0	0	0	0	0	66	0
996	0	30	1	0	56	160	21.875	0	0	0	0	0	465	0	0	0	0	0	66	0
997	0	48	1	0	61	160	23.8281	0	0	0	0	0	412	0	0	0	0	0	66	0
998	0	57	1	1	76	174	25.1024	0	0	1	0	0	568	0	0	0	0	0	66	0
999	0	62	1	0	70	160	27.3438	0	0	0	0	0	390			1	1	0	66	0
1000	0	35	1	0	55	162	20.9572	0	0	0	0	0	340			0	0	0	66	0
1001	0	63	1	0	75	162	28.578	1	0	1	0	0	310	0	0	0	0	0	64	0
1002	0	58	1	0	80	159	31.6443	0	0	0	0	0	500	0	0	0	0	0	64	0
1003	0	62	1	0	67	162	25.5296	0	1	0	0	0	284	0	0	0	0	0	63	0
1004	0	69	1	0	60	166	21.7738	0	0	0	0	0	350	0	0	0	0	0	63	0
1005	0	66	1	0	75	165	27.5482	0	0	0	0	0	372	0	0	0	0	0	63	0
1006	0	30	1	0	68	162	25.9107	0	0	0	0	0	445	0	0	0	0	0	63	0
1007	0	49	1	0	62	160	24.2188	0	0	0	0	0	480	0	0	0	0	0	63	0
1008	0	34	1	0	40	180	12.3457	0	0	0	1	0	230			1	2	0	60	1
1009	0	42	1	0	55	164	20.4491	0	0	1	0	0	274			1	1	0	63	0
1010	0	46	1	0	60	160	23.4375	0	0	0	0	0	361			0	0	0	63	0
1011	0	66	1	1	61	155	25.3902	0	0	0	0	0	370	1	1	1	1	0	60	0
1012	0	50	1	0	64	163	24.0882	0	0	0	0	0	270	0	0	0	0	0	60	0
1013	0	50	1		70	165	25.7117	0	0	0	0	0	360	0	0	0	0	0	60	0
1014	0	55	1	0	79	161	30.4772	0	0	0	0	0	390	0	0	0	0	0	60	0
1015	0	62	1	0	70	160	27.3438	0	0	0	0	0	390			1	1	0	60	0
1016	0	31	1	0	54	150	24	0	0	0	0	0	250	0	0	0	0	0	57	0
1017	0	62	1	0	61	159	24.1288	1	0	0	0	0	345	0	0	0	0	0	57	0
1018	0	61	1	0	110	175	35.9184	1	0	0	0	0	395	0	0	0	0	0	57	0
1019	0	70	1	0	50	175	16.3265	0	0	0	0	0	370			1	3	0	57	0
1020	0	65	1	0	67	165	24.6097	0	0	0	0	0	350			1	1	0	57	0
1021	0	22	1	0	52	170	17.9931	0	0	0	0	0	480			1	3	0	56	0
1022	0	46	1	0	78	166	28.306	1	0	0	0	0	270	0	0	0	0	0	54	0
1023	0	58	1	0	110	169	38.5141	0	0	0	0	0	361	0	0	0	0	0	54	0
1024	0	43	1	0	60	165	22.0386	0	0	1	0	0	607	0	0	0	0	0	54	0
1025	0	43	1	0	65	165	23.8751	0	0	0	0	0	430			0	0	0	54	0
1026	0	45	1	0	80	155	33.2986	1	0	0	0	0	245	0	0	0	0	0	42	1
1027	0	47	1	0	80	160	31.25	0	1	0	0	0	213	0	0	0	0	0	51	0
1028	0	70	1	0	75	160	29.2969	0	0	1	0	0	275	0	0	0	0	0	51	0
1029	0	43	1	0	80	180	24.6914	1	1	0	0	0	372	0	0	0	0	0	51	0
1030	0	52	1	0	65	160	25.3906	0	0	0	1	0	400	0	0	0	0	0	51	0
1031	0	27	1	0	60	162	22.8624	0	0	0	0	0	420	0	0	0	0	0	51	0
1032	0	42	1	0	59	165	21.6713	0	0	0	0	0	450	0	0	0	0	0	51	0
1033	0	45	1	0	65	165	23.8751	1	0	0	0	0	388			1	1	0	51	0
1034	0	43	1	0	68	170	23.5294	0	0	0	0	0	460	1	1	1	1	0	48	0
1035	0	62	1	0	58	165	21.3039	0	0	0	0	0	210	0	0	0	0	0	48	0
1036	0	61	1	0	91	162	34.6746	0	0	1	0	0	260	0	0	0	0	0	48	0
1037	0	49	1	0	80	160	31.25	1	0	0	0	0	262	0	0	0	0	0	48	0
1038	0	55	1	0	55	162	20.9572	1	0	0	0	0	276	0	0	0	0	0	48	0
1039	0	25	1	0	57	158	22.8329	0	0	0	0	0	372	0	0	0	0	0	48	0
1040	0	64	1		65	163	24.4646	0	0	0	0	0	330	0	0	0	0	0	48	0
1041	0	60	1	0	56	171	19.1512	1	0	0	0	0	370			1	3	0	48	0
1042	0	44	1	0	62	163	23.3355	0	0	0	0	0	190	0	0	0	0	0	45	0
1043	0	71	1	0	95	166	34.4753	0	0	0	0	0	241	0	0	0	0	0	45	0
1044	0	60	1	0	68	164	25.2826	0	0	0	0	0	260	0	0	0	0	0	45	0
1045	0	44	1	0	95	160	37.1094	0	0	0	0	0	270	0	0	0	0	0	45	0
1046	0	45	1	0	82	170	28.3737	0	0	0	0	0	270	0	0	0	0	0	45	0
1047	0	60	1	0	56	177	17.8748	0	0	0	0	0	325	0	1	0	1	0	45	0
1048	0	40	1	0	78	165	28.6501	0	0	0	0	0	190	0	0	0	0	0	45	0
1049	0	72	1	0	58	160	22.6562	1	0	0	0	0	220			0	0	0	45	0
1050	0	60	1	0	65	162	24.7676	0	0	0	0	0	300			1	1	0	44	0
1051	0	59	1	0	60	162	22.8624	0	0	0	0	0	255	1	1	1	1	0	42	0
1052	0	53	1	0	95	168	33.6593	0	1	0	0	0	175	0	0	0	0	0	42	0
1053	0	44	1	0	80	166	29.0318	0	0	0	0	0	252	0	0	0	0	0	42	0
1054	0	48	1	0	63	163	23.7118	0	0	0	0	0	309	0	0	0	0	0	42	0
1055	0	61	1	0	70	160	27.3438	0	1	0	0	0	370	0	0	0	0	0	42	0
1056	0	49	1	0	75	170	25.9516	0	0	0	0	0	514	0	0	0	0	0	42	0
1057	0	39	1	0	63	161	24.3046	0	0	0	0	0	540	0	0	0	0	0	42	0
1058	0	24	1	0	50	170	17.301	0	0	0	0	0	270	0	0	0	0	0	42	0
1059	0	55	1	0	66	162	25.1486	0	0	0	0	0	292	0	0	0	0	0	42	0
1060	0	77	1	0	65	170	22.4913	0	0	0	0	0	290			1	1	0	42	0
1061	0	30	1	0	57	168	20.1956	0	0	0	1	0	385			1	1	0	42	0
1062	0	76	1	0	63	167	22.5896	0	0	0	1	0	273	0	0	0	0	0	40	0
1063	0	72	1	0	68	164	25.2826	0	0	1	0	0	260	0	0	0	0	0	40	0
1064	0	51	1	0	63	175	20.5714	0	0	0	0	0	400	0	0	0	0	0	40	0
1065	0	43	1	0	70	160	27.3438	0	0	0	0	0	355			0	0	0	40	0
1066	0	53	1	0	76	165	27.9155	1	0	1	0	0	290	1	2	1	2	0	39	0
1067	0	62	1	0	67	168	23.7387	0	0	0	0	0	435	0	0	0	0	0	39	0
1068	0	68	1	0	75	161	28.9341	1	0	0	0	0	155	0	0	0	0	0	39	0
1069	0	60	1	0	73	166	26.4915	1	0	0	0	0	275	0	0	0	0	0	39	0
1070	0	32	1		60	155	24.974	0	0	0	0	0	330	0	0	0	0	0	39	0
1071	0	45	1	0	70	175	22.8571	0	0	0	0	0	345	0	0	0	0	0	39	0
1072	0	41	1	0	65	166	23.5883	0	0	0	0	0	284			1	1	0	39	0
1073	0	74	1	0	68	168	24.093	0	1	0	0	0	325			1	1	0	39	0
1074	0	67	1	1	64	150	28.4444	0	0	0	0	0	210			0	0	0	39	0
1075	0	68	1	0	57	170	19.7232	0	0	1	0	0	430	1	1	1	1	0	38	0
1076	0	61	1	0	65	177	20.7476	0	0	0	0	0	345	0	0	0	0	0	38	0
1077	0	44	1	0	62	168	21.9671	0	0	0	0	0	190	0	0	0	0	0	38	0
1078	0	67	1	0	70	160	27.3438	1	0	1	0	0	246	0	0	0	0	0	36	0
1079	0	63	1	0	73	162	27.8159	0	0	1	0	0	291	0	0	0	0	0	36	0
1080	0	21	1	0	50	152	21.6413	0	0	0	0	0	383	0	0	0	0	0	36	0
1081	0	67	1	0	63	162	24.0055	0	0	0	0	0	303	0	0	0	0	0	36	0
1082	0	65	1	0	55	163	20.7008	1	0	1	1	0	305	0	0	0	0	0	36	0
1083	0	53	1	0	63	160	24.6094	0	0	0	0	0	320	0	0	0	0	0	36	0
1084	0	61	1	0	75	162	28.578	0	0	1	1	0	386			1	1	0	36	0
1085	0	66	1	1	67	160	26.1719	0	0	0	0	0	410			1	1	0	36	0
1086	0	69	1	0	42	147	19.4363	0	0	0	0	0	205			0	0	0	36	0
1087	0	49	1	0	65	164	24.1672	1	0	0	0	0	255	0	0	0	0	0	34	0
1088	0	67	1	0	74	170	25.6055	1	0	1	0	0	260			1	1	0	34	0
1089	0	63	1	0	77	174	25.4327	0	0	0	0	0	267	0	0	0	0	0	33	0
1090	0	62	1	0	58	155	24.1415	0	0	0	0	0	280	0	0	0	0	0	33	0
1091	0	43	1	0	61	157	24.7475	0	0	0	0	0	370	0	0	0	0	0	33	0
1092	0	71	1	0	80	160	31.25	1	0	0	0	0	220	0	0	0	0	0	32	0
1093	0	56	1	0	60	168	21.2585	1	0	0	0	0	250	0	0	0	0	0	32	0
1094	0	53	1	0	63	171	21.5451	1	0	0	0	0	538	0	0	0	0	0	32	0
1095	0	76	1	0	60	163	22.5827	1	0	1	0	0	255	1	1	1	1	0	30	0
1096	0	61	1	0	89	182	26.8687	0	0	0	0	0	270	0	0	0	0	0	30	0
1097	0	63	1		71	166	25.7657	0	1	0	0	0	280	0	0	0	0	0	30	0
1098	0	48	1	0	65	162	24.7676	0	0	0	0	0	280	0	0	0	0	0	30	0
1099	0	62	1	0	76	175	24.8163	0	0	1	0	0	195	0	0	0	0	0	30	0
1100	0	59	1	0	56	160	21.875	1	0	0	0	0	315	0	0	0	0	0	30	0
1101	0	40	1	0	78	167	27.968	1	1	0	0	0	332	0	0	0	0	0	30	0
1102	0	61	1	0	62	160	24.2188	1	0	0	0	0	345	0	0	0	0	0	30	0
1103	0	66	1	0	47	157	19.0677	1	0	0	0	0	347	0	0	0	0	0	30	0
1104	0	48	1	0	97	160	37.8906	0	0	1	0	0	190	0	0	0	0	0	28	0
1105	0	69	1	0	45	147	20.8247	0	0	0	0	0	220	0	0	0	0	0	28	0
1106	0	67	1	0	70	180	21.6049	0	0	0	0	0	250	0	0	0	0	0	28	0
1107	0	46	1	0	82	165	30.1194	0	0	0	0	0	362	0	0	0	0	0	28	0
1108	0	66	1	0	60	162	22.8624	0	0	0	0	0	288	0	0	0	0	0	28	0
1109	0	61	1	0	50	164	18.5901	0	0	0	0	0	455	0	0	0	0	0	27	0
1110	0	47	1	0	69	169	24.1588	0	0	0	0	0	290	0	0	0	0	0	26	0
1111	0	67	1	0	75	160	29.2969	0	0	1	0	0	340	0	0	0	0	0	26	0
1112	0	67	1	1	70	165	25.7117	0	0	1	0	0	170	0	0	0	0	0	26	0
1113	0	66	1	0	70	161	27.0051	0	0	0	0	1	240			1	1	0	26	0
1114	0	77	1	0	40	155	16.6493	0	0	0	0	0	100	0	0	0	0	0	24	0
1115	0	69	1	0	65	172	21.9713	0	0	0	0	0	300	0	0	0	0	0	24	0
1116	0	72	1	0	56	153	23.9224	0	0	0	0	0	185	0	0	0	0	0	24	0
1117	0	76	1	0	70	152	30.2978	0	0	1	0	1	220	0	0	0	0	0	24	0
1118	0	54	1	0	91	170	31.4879	1	0	0	0	0	270	0	0	0	0	0	24	0
1119	0	44	1	0	53	163	19.9481	1	0	0	0	0	350			1	3	0	24	0
1120	0	67	1	0	61	167	21.8724	0	0	1	0	0	270			1	1	0	22	0
1121	0	61	1	0	70	165	25.7117	0	0	0	0	0	264			1	1	0	21	0
1122	0	66	1	0	65	156	26.7094	1	0	0	0	0	185	0	0	0	0	0	20	0
1123	0	79	1	0	61	160	23.8281	1	0	0	0	0	205	0	0	0	0	0	20	0
1124	0	38	1	0	85	162	32.3884	0	1	0	0	0	340	0	0	0	0	0	20	0
1125	0	80	1	0	50	168	17.7154	1	0	0	0	0	185			1	2	0	20	0
1126	0	70	1	0	45	155	18.7305	0	0	0	0	0	215			1	1	0	20	0
1127	0	62	1	0	55	152	23.8054	1	0	0	0	0	250	0	0	0	0	0	18	0
1128	0	74	1	0	47	155	19.563	0	0	0	0	0	240	0	0	0	0	0	18	0
1129	0	63	1	0	62	160	24.2188	0	0	1	0	0	146	0	0	0	0	0	18	0
1130	0	82	1	0	75	154	31.6242	0	0	0	0	0	150	1	1	1	0	0	16	0
1131	0	46	1	0	83	168	29.4076	0	0	0	0	0	226	0	0	0	0	0	16	0
1132	0	69	1	0	67	163	25.2174	1	0	1	0	0	100	0	0	0	0	0	16	0
1133	0	74	1	0	69	162	26.2917	1	1	0	0	0	190	0	0	0	0	0	16	0
1134	0	44	1	0	100	177	31.9193	1	0	1	0	0	245			1	4	0	16	0
1135	0	82	1	0	51	120	35.4167	0	0	0	0	0	159			1	2	0	16	0
1136	0	62	1	1	50	160	19.5312	0	0	0	0	0	180			1	1	0	16	0
1137	0	62	1	0	49	162	18.6709	0	0	0	0	0	490	0	0	0	0	0	15	0
1138	0	68	1	0	98	170	33.91	1	0	0	1	0	104	0	0	0	0	0	14	0
1139	0	80	1	0	55	158	22.0317	0	0	0	0	0	122	0	0	0	0	0	14	0
1140	0	76	1	0	57	160	22.2656	0	0	0	0	0	235	0	0	0	0	0	14	0
1141	0	63	1	1	60	160	23.4375	0	0	1	0	0	210	0	0	0	0	0	14	0
1142	0	30	1	0	70	175	22.8571	0	0	0	0	0	395			1	1	0	14	0
1143	0	61	1	0	70	165	25.7117	0	0	0	0	0	264			1	1	0	14	0
1144	0	80	1	0	52	164	19.3337	0	0	1	0	0	50	0	0	0	0	0	12	0
1145	0	71	1	0	75	160	29.2969	0	1	0	0	0	128	0	0	0	0	0	12	0
1146	0	89	1	0	90	160	35.1562	1	0	0	0	0	41	0	0	0	0	0	10	0
1147	0	62	1	0	55	165	20.202	0	0	1	0	0	30	0	0	0	0	0	10	0
1148	0	65	1	0	105	163	39.5197	0	0	1	0	0	110	0	0	0	0	0	10	0
1149	0	79	1	0	50	150	22.2222	0	0	1	0	0	320	0	0	0	0	0	9	0
1150	0	61	1	0	67	168	23.7387	1	0	1	0	0	360			1	1	0	9	0
1151	0	52	1	0	46	156	18.902	0	0	1	0	0	100	1	1	1	1	0	8	0
1152	0	54	1	0	84	178	26.5118	0	0	0	0	0	205	0	0	0	0	0	8	0
1153	0	63	1	0	60	150	26.6667	1	0	0	0	0	190	0	0	0	0	0	8	0
1154	0	66	1	0	62	160	24.2188	0	0	1	0	0	40			1	4	0	8	0
1155	0	86	1	0	35	160	13.6719	0	0	1	0	0	60			1	1	0	8	0
1156	0	77	1	0	62	160	24.2188	1	1	0	0	0	180			0	0	0	8	0
1157	0	66	1	0	64	160	25	0	0	0	0	0	140	0	0	0	0	0	6	0
1158	0	66	1	0	60	155	24.974	1	0	0	0	0	150	0	0	0	0	0	6	0
1159	0	82	1	0	62	158	24.8358	1	0	0	0	0	150			1	2	0	6	0
1160	0	90	1	0	70	158	28.0404	0	0	1	0	0	105	1	1	1	1	0	4	0
1161	0	64	1	0	56	156	23.0112	0	0	0	0	0	106	0	0	0	0	0	4	0
1162	0	72	1	0	49	157	19.8791	0	0	1	0	0	150	0	0	0	0	0	4	0
1163	0	36	1	0	98	172	33.126	0	0	0	0	0	220	0	0	0	0	0	4	0
1164	0	74	1	0	45	144	21.7014	0	0	0	0	0	95	0	0	0	0	0	4	0
1165	0	70	1	1	40	155	16.6493	0	0	0	0	0	100			1	1	0	4	0
1166	0	70	1	0	60	160	23.4375	0	0	0	0	0	40			0	0	0	4	0
1167	0	74	1	0	63	158	25.2363	1	0	0	0	0	30	1	2	1	2	1	12
1168	0	72	1	0	52	143	25.4291	1	0	1	0	0	140	1	2	1	2	1	22
1169	0	67	1	0	90	175	29.3878	1	0	1	0	0	211	1	2	1	2	1	22
1170	0	23	1	0	50	159	19.7777	0	0	0	0	0	301	1	1	1	1	1	57
1171	0	43	1	0	48	157	19.4734	0	0	1	0	0	380	1	1	1	1	1	63
1172	0	47	1	0	60	160	23.4375	0	0	0	0	0	500	1	4	1	4	1	72
1173	0	73	1	0	80	178	25.2493	1	0	0	0	0	107	0	0	0	0	1	4
1174	0	72	1	0	54	160	21.0938	0	0	1	0	0	60	0	0	0	0	1	5
1175	0	90	1	1	70	165	25.7117	0	0	1	0	0	184	0	0	0	0	1	5
1176	0	84	1	0	48	150	21.3333	0	0	0	0	0	165	0	0	0	0	1	8
1177	0	68	1	0	80	162	30.4832	0	0	0	0	0	290	0	0	0	0	1	8
1178	0	72	1	0	55	158	22.0317	0	0	0	0	0	270	0	0	0	0	1	10
1179	0	72	1	0	87	164	32.3468	1	1	1	0	0	420	0	0	0	0	1	10
1180	0	39	1	0	96	172	32.45	0	0	1	0	0	185	0	0	0	0	1	12
1181	0	63	1	0	72	158	28.8415	1	0	1	0	0	240	0	0	0	0	1	14
1182	0	65	1	0	65	150	28.8889	0	0	0	0	0	180	0	0	0	0	1	14
1183	0	70	1	0	70	167	25.0995	1	0	0	0	0	150	0	0	0	0	1	16
1184	0	76	1	0	52	165	19.1001	0	0	0	0	0	170	0	0	0	0	1	16
1185	0	61	1	0	85	165	31.2213	1	0	1	0	0	255	0	0	0	0	1	16
1186	0	70	1	0	55	165	20.202	0	0	1	0	0	160	0	0	0	0	1	17
1187	0	66	1	0	80	175	26.1224	0	0	0	0	0	180	0	0	0	0	1	18
1188	0	45	1	0	120	160	46.875	1	1	0	0	0	240	0	0	0	0	1	20
1189	0	65	1	0	70	157	28.3987	0	0	0	0	0	300	0	0	0	0	1	21
1190	0	77	1		50	170	17.301	0	0	0	0	0	60	0	0	0	0	1	21
1191	0	67	1	0	75	178	23.6713	1	1	0	0	0	180	0	0	0	0	1	22
1192	0	41	1	0	71	156	29.1749	0	0	0	0	0	368	0	0	0	0	1	24
1193	0	50	1	0	80	165	29.3848	0	0	0	0	0	300	0	0	0	0	1	26
1194	0	50	1	0	98	165	35.9963	1	0	0	0	0	285	0	0	0	0	1	27
1195	0	71	1	0	64	168	22.6757	0	0	0	0	0	184	0	0	0	0	1	28
1196	0	62	1	0	80	158	32.0461	0	0	1	0	0	320	0	0	0	0	1	28
1197	0	74	1	1	60	161	23.1473	1	0	0	0	0	140	0	0	0	0	1	30
1198	0	60	1	0	65	175	21.2245	1	0	0	0	0	280	0	0	0	0	1	30
1199	0	61	1	0	72	160	28.125	1	1	0	0	0	420	0	0	0	0	1	30
1200	0	70	1	0	60	160	23.4375	0	0	0	0	0	251	0	0	0	0	1	32
1201	0	44	1	0	85	164	31.6032	0	0	0	0	0	320	0	0	0	0	1	32
1202	0	65	1		60	162	22.8624	1	0	0	0	0	310	0	0	0	0	1	32
1203	0	57	1	0	90	164	33.4622	0	0	1	0	0	285	0	0	0	0	1	32
1204	0	61	1	0	85	160	33.2031	1	0	0	0	0	320	0	0	0	0	1	33
1205	0	66	1	1	75	165	27.5482	0	1	0	0	0	366	0	0	0	0	1	33
1206	0	54	1	0	83	166	30.1205	0	0	1	0	0	400	0	0	0	0	1	33
1207	0	68	1	0	80	170	27.6817	1	0	0	0	0	235	0	0	0	0	1	34
1208	0	45	1	0	65	170	22.4913	0	0	0	0	0	327	0	0	0	0	1	36
1209	0	61	1		58	170	20.0692	0	0	0	0	0	405	0	0	0	0	1	39
1210	0	51	1	0	75	162	28.578	0	0	0	0	0	318	0	0	0	0	1	39
1211	0	83	1	0	58	161	22.3757	0	0	1	0	0	175	0	0	0	0	1	40
1212	0	49	1	0	65	175	21.2245	0	0	0	0	0	390	0	0	0	0	1	40
1213	0	61	1	1	65	164	24.1672	0	0	0	0	0	379	0	0	0	0	1	42
1214	0	44	1	1	62	172	20.9573	0	0	0	0	0	120	0	0	0	0	1	44
1215	0	63	1	0	87	165	31.9559	0	1	0	0	0	330	0	0	0	0	1	45
1216	0	40	1	0	93	183	27.7703	0	0	0	0	0	350	0	0	0	0	1	45
1217	0	41	1	0	68	171	23.255	0	0	0	1	0	500	0	0	0	0	1	45
1218	0	65	1	1	60	170	20.7612	0	0	0	0	0	285	0	0	0	0	1	48
1219	0	72	1	0	56	170	19.3772	0	0	0	0	0	357	0	0	0	0	1	48
1220	0	70	1	1	70	162	26.6728	1	0	0	0	0	370	0	0	0	0	1	48
1221	0	52	1	0	65	160	25.3906	0	0	0	0	0	400	0	0	0	0	1	48
1222	0	47	1	0	79	168	27.9904	0	0	0	0	0	430	0	0	0	0	1	48
1223	0	35	1	0	95	165	34.8944	0	0	0	1	0	450	0	0	0	0	1	48
1224	0	80	1	0	70	160	27.3438	1	0	0	0	0	220	0	0	0	0	1	54
1225	0	49	1	0	73	157	29.6158	1	0	0	0	0	230	0	0	0	0	1	54
1226	0	58	1	0	78	174	25.763	0	0	0	0	0	232	0	0	0	0	1	54
1227	0	62	1	0	48	158	19.2277	1	0	0	0	0	386	0	0	0	0	1	54
1228	0	22	1	0	65	161	25.0762	0	0	0	0	0	420	0	0	0	0	1	54
1229	0	50	1	0	75	161	28.9341	0	1	0	0	0	410	0	0	0	0	1	56
1230	0	71	1	0	71	152	30.7306	1	0	0	0	0	238	0	0	0	0	1	57
1231	0	60	1	0	55	155	22.8928	0	0	1	0	0	297	0	0	0	0	1	57
1232	0	61	1	0	64	178	20.1995	0	0	0	0	0	380	0	0	0	0	1	57
1233	0	76	1	0	65	161	25.0762	0	0	0	0	0	300	0	0	0	0	1	60
1234	0	63	1	0	40	166	14.5159	1	0	0	0	0	330	0	0	0	0	1	60
1235	0	44	1	0	72	169	25.2092	0	0	0	0	0	350	0	0	0	0	1	60
1236	0	41	1	0	80	160	31.25	0	0	0	0	0	400	0	0	0	0	1	60
1237	0	45	1	0	56	158	22.4323	0	0	0	0	0	282	0	0	0	0	1	60
1238	0	60	1	1	50	166	18.1449	1	0	1	0	0	325	0	0	0	0	1	60
1239	0	61	1	0	65	160	25.3906	0	0	0	0	0	280	0	0	0	0	1	63
1240	0	65	1	0	65	161	25.0762	1	0	0	0	0	342	0	0	0	0	1	63
1241	0	41	1	0	85	176	27.4406	0	0	1	0	0	360	0	0	0	0	1	63
1242	0	66	1	0	80	159	31.6443	1	0	0	0	0	200	0	0	0	0	1	63
1243	0	40	1	0	90	165	33.0579	1	0	0	0	0	270	0	0	0	0	1	66
1244	0	32	1		75	153	32.039	0	0	0	0	0	960	0	0	0	0	1	68
1245	0	51	1	0	60	166	21.7738	0	0	0	0	0	255	0	0	0	0	1	69
1246	0	34	1	0	85	160	33.2031	0	0	0	0	0	600	0	0	0	0	1	69
1247	0	57	1	0	75	170	25.9516	0	0	0	0	0	380	0	0	0	0	1	72
1248	0	67	1	0	63	160	24.6094	1	0	0	0	0	460	0	0	0	0	1	80
1249	0	42	1	1	72	165	26.4463	0	0	0	0	0	120	0	0	0	0	1	84
1250	0	43	1	0	80	172	27.0416	0	0	0	0	0	278	0	0	0	0	1	84
1251	0	23	1	0	65	159	25.711	0	0	0	0	0	356	0	0	0	0	1	84
1252	0	22	1	0	60	166	21.7738	0	0	0	0	0	442	0	0	0	0	1	92
1253	0	75	1	0	70	170	24.2215	1	0	1	0	0	150			1	3	1	8
1254	0	59	1	0	90	165	33.0579	1	1	0	0	0	280			1	3	1	36
1255	0	62	1	1	80	168	28.3447	1	0	0	0	0	235			1	3	1	24
1256	0	70	1	0	50	145	23.7812	0	0	1	0	0	210			1	2	1	13
1257	0	69	1	0	60	165	22.0386	0	0	0	0	0	118			1	2	1	18
1258	0	43	1	0	72	173	24.0569	0	0	0	0	0	462			1	2	1	39
1259	0	45	1	0	60	165	22.0386	0	0	0	0	0	360			1	2	1	45
1260	0	76	1	0	68	165	24.977	0	0	0	0	0	360			1	2	1	48
1261	0	61	1	0	90	170	31.1419	1	0	0	0	0	180			1	1	1	18
1262	0	68	1	0	68	155	28.3039	0	0	0	0	0	281			1	1	1	30
1263	0	53	1	0	60	163	22.5827	0	0	0	0	0	163			1	1	1	32
1264	0	65	1	0	76	160	29.6875	0	0	1	0	0	260			1	1	1	32
1265	0	55	1	0	80	164	29.7442	0	0	1	0	0	350			1	1	1	32
1266	0	62	1	0	56	158	22.4323	0	0	0	1	1	246			1	1	1	48
1267	0	73	1	0	60	168	21.2585	0	0	0	1	0	206			1	1	1	51
1268	0	60	1	0	80	151	35.0862	0	0	0	0	0	400			1	1	1	54
1269	0	60	1	0	62	159	24.5243	1	0	1	0	0	307			1	1	1	92
1270	0	66	1	0	62	170	21.4533	0	0	1	0	0	240			1	1	1	44
1271	0	42	1	0	72	170	24.9135	0	0	0	0	0	300			1	1	1	66
1272	0	64	1		76	164	28.257	0	0	0	0	0	395			1	1	1	32
1273	0	80	1	0	70	165	25.7117	0	0	0	1	0	180			0	0	1	22
1274	0	41	1	0	76	167	27.2509	0	1	0	0	0	332			0	0	1	30
1275	0	56	1	0	65	167	23.3067	0	0	0	0	0	300			0	0	1	42
1276	0	24	1	0	80	155	33.2986	0	0	0	0	0	300			0	0	1	63
1277	0	61	1	0	90	170	31.1419	1	0	0	0	0	180			0	0	1	14
1278	0	68	2	0	55	176	17.7557	0	0	0	0	0	330	1	1	1	1	0	60	0
1279	0	41	2	0	70	160	27.3438	0	0	0	0	0	398	1	1	1	1	0	100	0
1280	0	54	2	0	60	152	25.9695	0	0	0	0	0	355	0	0	0	0	0	96	0
1281	0	46	2	0	70	170	24.2215	0	0	0	0	0	360	0	0	0	0	0	92	0
1282	0	76	2	0	68	168	24.093	1	0	0	0	0	380	0	0	0	0	0	92	0
1283	0	22	2	0	68	150	30.2222	0	0	0	0	0	990	0	0	0	0	0	92	0
1284	0	45	2	0	73	168	25.8645	0	0	0	0	0	295	0	0	0	0	0	88	0
1285	0	61	2	0	90	174	29.7265	0	0	0	0	0	315	0	0	0	0	0	88	0
1286	0	42	2	0	65	160	25.3906	0	0	0	0	0	343	0	0	0	0	0	88	0
1287	0	76	2	0	64	159	25.3155	1	0	0	0	0	360	0	0	0	0	0	88	0
1288	0	49	2	0	64	154	26.986	0	0	0	0	0	440	0	0	0	0	0	88	0
1289	0	31	2	0	64	168	22.6757	0	0	0	0	0	490	0	0	0	0	0	88	0
1290	0	23	2	0	70	168	24.8016	0	0	0	0	0	650	0	0	0	0	0	88	0
1291	0	46	2	0	55	157	22.3133	1	0	0	0	0	650	0	0	0	0	0	88	0
1292	0	45	2	0	80	170	27.6817	1	0	0	0	0	446			1	2	0	88	0
1293	0	45	2	0	98	172	33.126	1	0	0	0	0	120	0	0	0	0	0	84	0
1294	0	57	2	0	80	166	29.0318	1	0	0	0	0	364	0	0	0	0	0	84	0
1295	0	41	2	0	66	163	24.841	0	0	1	0	0	483	0	0	0	0	0	80	0
1296	0	41	2	0	66	163	24.841	0	0	1	0	0	483	0	0	0	0	0	80	0
1297	0	42	2	0	95	168	33.6593	0	0	0	0	0	640	0	0	0	0	0	80	0
1298	0	65	2	0	69	168	24.4473	0	0	0	0	0	510			1	2	0	76	0
1299	0	27	2	0	60	158	24.0346	0	0	0	0	0	460	0	0	0	0	0	72	0
1300	0	69	2	0	63	166	22.8625	0	0	0	0	0	310			1	2	0	72	0
1301	0	46	2	0	74	165	27.1809	0	0	0	0	0	450	0	0	0	0	0	66	0
1302	0	48	2	0	100	168	35.4308	0	0	0	0	0	885	0	0	0	0	0	66	0
1303	0	40	2	0	70	173	23.3887	0	0	0	0	0	350	0	0	0	0	0	66	0
1304	0	40	2	0	85	164	31.6032	0	0	0	0	0	263	0	0	0	0	0	64	0
1305	0	48	2	0	55	155	22.8928	0	0	1	0	0	490	0	0	0	0	0	63	0
1306	0	65	2	0	80	161	30.863	0	0	0	0	0	350	0	0	0	0	0	63	0
1307	0	47	2	0	100	172	33.8021	0	0	1	0	0	395	0	0	0	0	0	60	0
1308	0	51	2	0	68	167	24.3824	0	0	0	0	0	350			1	1	0	60	0
1309	0	48	2	0	70	165	25.7117	1	0	0	0	0	353	0	0	0	0	0	57	0
1310	0	42	2	0	67	163	25.2174	0	0	0	0	0	483	0	0	0	0	0	57	0
1311	0	60	2	0	79	154	33.3108	1	0	0	0	0	370			1	1	0	54	0
1312	0	63	2	0	80	170	27.6817	1	0	0	0	0	358	0	0	0	0	0	48	0
1313	0	52	2	0	90	170	31.1419	1	0	0	0	0	370	0	0	0	0	0	48	0
1314	0	29	2	0	75	173	25.0593	0	0	0	0	1	430	0	0	0	0	0	48	0
1315	0	51	2	0	88	166	31.935	0	0	0	0	0	215	0	0	0	0	0	48	0
1316	0	41	2	0	60	169	21.0077	0	0	0	0	0	265	0	0	0	0	0	48	0
1317	0	39	2	0	80	170	27.6817	0	0	0	1	0	280	0	0	0	0	0	48	0
1318	0	46	2	0	70	168	24.8016	0	0	0	0	0	180	0	0	0	0	0	45	0
1319	0	33	2	0	55	162	20.9572	1	0	0	0	0	319	0	0	0	0	0	45	0
1320	0	54	2	0	80	168	28.3447	0	0	1	0	0	595	0	0	0	0	0	45	0
1321	0	64	2	0	65	153	27.7671	0	0	0	0	0	330	0	0	0	0	0	44	0
1322	0	52	2	0	110	168	38.9739	0	0	0	0	0	325	0	0	0	0	0	42	0
1323	0	35	2	0	57	160	22.2656	0	0	0	0	0	435	1	1	1	1	0	40	0
1324	0	62	2	0	65	170	22.4913	0	0	0	0	0	200	0	0	0	0	0	39	0
1325	0	40	2	0	69	153	29.4758	1	0	1	0	0	312	0	0	0	0	0	39	0
1326	0	42	2	0	85	165	31.2213	0	0	0	0	0	330	1	1	1	1	0	36	0
1327	0	24	2	0	63	164	23.4236	0	0	0	0	0	435	0	0	0	0	0	36	0
1328	0	64	2	0	80	170	27.6817	0	0	0	0	0	255	0	0	0	0	0	34	0
1329	0	29	2	0	69	160	26.9531	0	0	1	0	0	269	0	0	0	0	0	30	0
1330	0	46	2	0	97	160	37.8906	0	0	0	0	0	185			1	1	0	30	0
1331	0	65	2	0	80	156	32.8731	0	0	0	1	0	312	1	1	1	1	0	28	0
1332	0	76	2	0	55	171	18.8092	1	0	1	0	0	180	0	0	0	0	0	28	0
1333	0	45	2	0	85	160	33.2031	0	0	0	0	0	347	0	0	0	0	0	28	0
1334	0	54	2	0	56	164	20.8209	1	0	1	0	0	285	0	0	0	0	0	27	0
1335	0	57	2	0	115	165	42.2406	0	0	0	0	0	245	1	1	1	1	0	26	0
1336	0	61	2	0	89	163	33.4977	0	0	1	0	0	204	0	0	0	0	0	24	0
1337	0	28	2	0	70	171	23.939	0	0	0	0	1	355	0	0	0	0	0	21	0
1338	0	66	2	0	95	167	34.0636	1	0	1	0	0	225	0	0	0	0	0	20	0
1339	0	66	2		70	168	24.8016	0	0	0	0	0	235	0	0	0	0	0	20	0
1340	0	43	2	0	80	166	29.0318	1	0	1	0	0	335	0	0	0	0	0	20	0
1341	0	41	2	0	68	165	24.977	0	0	0	0	0	340	0	0	0	0	0	20	0
1342	0	53	2	0	94	170	32.526	1	0	0	0	0	460	0	0	0	0	0	20	0
1343	0	65	2	0	97	163	36.5087	1	0	0	0	0	170	0	0	0	0	0	20	0
1344	0	61	2	0	77	169	26.9598	1	0	0	0	0	270	0	0	0	0	0	18	0
1345	0	73	2	0	50	150	22.2222	0	0	0	0	0	210	0	0	0	0	0	16	0
1346	0	53	2	0	85	162	32.3884	0	0	1	0	0	280	0	0	0	0	0	14	0
1347	0	83	2	0	68	164	25.2826	0	0	0	1	0	30	0	0	0	0	0	4	0
1348	0	76	2	0	50	169	17.5064	1	0	1	0	0	210	1	2	1	2	1	16
1349	0	66	2	0	80	169	28.0102	1	0	1	0	0	292	1	3	1	3	1	30
1350	0	70	2	0	56	160	21.875	0	0	1	0	0	360	1	1	1	1	1	40
1351	0	62	2	0	84	150	37.3333	0	0	0	0	0	251	0	0	0	0	1	3
1352	0	85	2	0	52	154	21.9261	1	1	1	0	0	80	0	0	0	0	1	12
1353	0	73	2	0	60	160	23.4375	0	0	0	0	0	150	0	0	0	0	1	14
1354	0	72	2	0	61	158	24.4352	1	0	0	0	0	50	0	0	0	0	1	14
1355	0	65	2	0	99	172	33.464	0	0	0	0	1	300	0	0	0	0	1	14
1356	0	54	2	0	57	158	22.8329	1	0	0	0	0	235	0	0	0	0	1	18
1357	0	62	2	0	72	166	26.1286	0	0	1	0	0	380	0	0	0	0	1	21
1358	0	41	2	0	95	175	31.0204	0	0	0	0	0	280	0	0	0	0	1	22
1359	0	40	2	0	80	187	22.8774	0	0	0	1	0	401	0	0	0	0	1	24
1360	0	60	2	0	65	170	22.4913	0	0	0	0	0	223	0	0	0	0	1	24
1361	0	64	2	0	69	165	25.3444	0	0	0	0	0	315	0	0	0	0	1	26
1362	0	59	2	0	84	156	34.5168	1	0	0	1	0	374	0	0	0	0	1	28
1363	0	71	2	0	49	160	19.1406	0	0	0	0	0	307	0	0	0	0	1	30
1364	0	59	2	0	77	154	32.4675	0	0	0	0	0	311	0	0	0	0	1	33
1365	0	60	2	0	90	155	37.461	0	1	1	0	0	180	0	0	0	0	1	34
1366	0	66	2	0	55	165	20.202	1	0	0	0	0	280	0	0	0	0	1	34
1367	0	38	2	0	90	163	33.8741	0	0	0	0	0	325	0	0	0	0	1	34
1368	0	64	2	0	90	171	30.7787	0	0	0	0	0	270	0	0	0	0	1	36
1369	0	22	2	0	50	163	18.8189	0	0	0	0	0	380	0	0	0	0	1	36
1370	0	40	2	0	88	160	34.375	0	0	0	0	0	690	0	0	0	0	1	36
1371	0	48	2	0	55	160	21.4844	0	0	0	0	0	327	0	0	0	0	1	39
1372	0	32	2	0	65	165	23.8751	0	0	0	0	0	340	0	0	0	0	1	45
1373	0	80	2	1	60	153	25.6312	1	0	0	0	0	215	0	0	0	0	1	48
1374	0	23	2	0	75	187	21.4476	0	0	0	0	0	380	0	0	0	0	1	51
1375	0	46	2	0	80	163	30.1103	0	0	0	0	0	307	0	0	0	0	1	54
1376	0	55	2	0	76	173	25.3934	0	0	0	0	0	375	0	0	0	0	1	54
1377	0	50	2	0	80	175	26.1224	0	0	0	0	0	430	0	0	0	0	1	54
1378	0	60	2	0	72	170	24.9135	0	0	1	0	0	390	0	0	0	0	1	57
1379	0	49	2	0	69	162	26.2917	0	0	0	0	0	305	0	0	0	0	1	57
1380	0	66	2	0	70	167	25.0995	0	0	0	0	0	360	0	0	0	0	1	63
1381	0	63	2	0	75	148	34.2403	0	0	0	0	1	292			1	3	1	33
1382	0	62	2	0	63	170	21.7993	0	0	1	0	0	200			1	1	1	24
1383	0	60	2	0	55	160	21.4844	0	0	0	0	0	60			0	0	1	16
1384	0	76	2	0	50	160	19.5312	1	0	0	0	0	75			0	0	1	8
1385	0	51	2	0	78	178	24.6181	0	0	0	0	0	310			0	0	1	15
1386	0	27	3	0	56	158	22.4323	0	0	0	0	0	420	1	2	1	2	0	96	0
1387	0	47	3	1	69	171	23.597	0	0	0	0	0	690	0	0	0	0	0	96	0
1388	0	33	3	0	60	165	22.0386	0	0	0	0	0	480	0	0	0	0	0	92	0
1389	0	71	3	0	87	158	34.8502	0	0	0	0	0	280	0	0	0	0	0	88	0
1390	0	41	3	0	70	160	27.3438	0	0	0	0	0	405	0	0	0	0	0	88	0
1391	0	48	3	0	76	160	29.6875	1	0	0	0	0	340	0	0	0	0	0	80	0
1392	0	25	3	0	65	166	23.5883	0	0	0	0	0	510	0	0	0	0	0	80	0
1393	0	22	3	0	72	170	24.9135	0	0	0	0	0	379	0	0	0	0	0	76	0
1394	0	40	3	0	104	169	36.4133	0	0	0	0	0	310	0	0	0	0	0	75	0
1395	0	63	3	0	110	161	42.4366	0	0	0	0	0	370	0	0	0	0	0	75	0
1396	0	54	3	0	78	170	26.9896	0	0	0	0	0	620	0	0	0	0	0	75	0
1397	0	65	3		80	166	29.0318	0	0	1	0	0	425	1	1	1	1	0	72	0
1398	0	29	3	0	62	160	24.2188	0	0	0	0	0	392	0	0	0	0	0	72	0
1399	0	55	3	0	75	161	28.9341	1	0	0	0	0	420	0	0	0	0	0	72	0
1400	0	25	3	0	51	165	18.7328	0	0	0	0	0	610	0	0	0	0	0	72	0
1401	0	42	3	0	66	170	22.8374	0	0	0	0	0	700	0	0	0	0	0	72	0
1402	0	26	3	0	60	165	22.0386	0	0	0	0	0	195	0	0	0	0	0	72	0
1403	0	45	3	0	85	171	29.0688	1	0	0	0	0	250	0	0	0	0	0	72	0
1404	0	71	3	0	55	158	22.0317	0	0	0	0	0	340	0	0	0	0	0	69	0
1405	0	36	3	0	70	160	27.3438	0	0	0	0	0	500	0	0	0	0	0	69	0
1406	0	27	3	0	81	168	28.699	0	0	0	1	1	390	0	0	0	0	0	69	0
1407	0	54	3	0	56	168	19.8413	0	0	0	0	0	308	0	0	0	0	0	66	0
1408	0	41	3	0	74	166	26.8544	0	0	0	0	0	340	0	0	0	0	0	66	0
1409	0	36	3	0	82	171	28.0428	0	0	0	0	0	340	0	0	0	0	0	66	0
1410	0	41	3	0	71	155	29.5525	0	0	0	0	0	385	0	0	0	0	0	66	0
1411	0	46	3	0	95	162	36.1988	1	0	0	0	0	450	0	0	0	0	0	66	0
1412	0	24	3	0	62	166	22.4996	0	0	0	0	0	573	0	0	0	0	0	66	0
1413	0	42	3	0	75	163	28.2284	0	0	0	0	0	630	0	0	0	0	0	66	0
1414	0	22	3	0	57	165	20.9366	0	0	0	0	0	320	0	0	0	0	0	66	0
1415	0	25	3	0	65	175	21.2245	0	0	0	0	0	570	0	0	0	0	0	66	0
1416	0	59	3	0	70	167	25.0995	1	0	0	0	0	450	0	0	0	0	0	64	0
1417	0	55	3	0	97	171	33.1726	1	0	1	0	0	570	1	1	1	1	0	63	0
1418	0	53	3	0	50	160	19.5312	0	0	0	0	0	320	1	2	1	2	0	63	0
1419	0	52	3	0	72	168	25.5102	0	0	0	0	0	268	0	0	0	0	0	63	0
1420	0	45	3	0	72	172	24.3375	0	0	0	0	0	275	0	0	0	0	0	63	0
1421	0	20	3	0	52	162	19.8141	0	0	0	0	0	345	0	0	0	0	0	63	0
1422	0	43	3		72	160	28.125	1	0	0	0	0	368	0	0	0	0	0	63	0
1423	0	48	3	0	73	174	24.1115	0	1	0	0	0	400	0	0	0	0	0	63	0
1424	0	26	3		59	176	19.047	0	0	0	0	0	557	0	0	0	0	0	63	0
1425	0	63	3	0	58	160	22.6562	1	0	1	0	0	558	0	0	0	0	0	63	0
1426	0	37	3	0	74	162	28.1969	0	0	0	0	0	570	0	0	0	0	0	63	0
1427	0	33	3	0	99	168	35.0765	1	0	0	0	0	387	0	0	0	0	0	63	0
1428	0	69	3	0	49	164	18.2183	1	0	0	0	0	314			1	1	0	63	0
1429	0	22	3	0	67	161	25.8478	0	0	0	0	0	161	0	0	0	0	0	60	0
1430	0	56	3	0	75	168	26.5731	0	0	0	0	0	340	0	0	0	0	0	60	0
1431	0	26	3	0	80	160	31.25	0	0	0	0	0	360	0	0	0	0	0	60	0
1432	0	50	3	0	95	175	31.0204	1	1	0	0	0	407	0	0	0	0	0	60	0
1433	0	39	3	0	95	165	34.8944	1	0	0	0	0	430	0	0	0	0	0	60	0
1434	0	25	3	0	53	164	19.7055	0	0	0	0	0	323	0	0	0	0	0	60	0
1435	0	46	3	0	62	165	22.7732	0	1	0	0	0	326	0	0	0	0	0	57	0
1436	0	30	3	0	78	169	27.31	0	0	1	0	0	360	0	0	0	0	0	57	0
1437	0	42	3	0	90	155	37.461	0	0	0	0	0	420	0	0	0	0	0	57	0
1438	0	21	3	0	46	160	17.9688	0	0	0	0	0	440	0	0	0	0	0	57	0
1439	0	23	3	0	57	153	24.3496	0	0	0	0	0	480	0	0	0	0	0	57	0
1440	0	40	3	0	72	164	26.7698	0	0	0	0	0	355			1	1	0	57	0
1441	0	40	3	0	60	150	26.6667	0	0	0	0	0	367			0	0	0	57	0
1442	0	20	3	0	49	140	25	0	0	0	0	0	390	0	0	0	0	0	54	0
1443	0	51	3	0	97	165	35.629	0	0	0	0	0	310	0	0	0	0	0	54	0
1444	0	52	3	0	61	171	20.8611	0	0	0	0	0	340	0	0	0	0	0	52	0
1445	0	66	3	0	70	165	25.7117	1	0	0	0	0	247	0	0	0	0	0	51	0
1446	0	48	3	0	70	170	24.2215	0	0	0	0	0	300	0	0	0	0	0	51	0
1447	0	44	3	0	84	180	25.9259	0	0	0	0	0	375	0	0	0	0	0	51	0
1448	0	27	3	0	69	176	22.2753	0	0	0	0	0	480	0	0	0	0	0	51	0
1449	0	61	3	0	55	159	21.7555	0	0	0	0	0	275	0	0	0	0	0	51	0
1450	0	41	3	0	80	165	29.3848	0	0	0	0	0	340	0	0	0	0	0	51	0
1451	0	43	3	0	80	160	31.25	1	0	0	0	0	400	0	0	0	0	0	51	0
1452	0	40	3	0	80	166	29.0318	1	0	0	0	0	540	0	0	0	0	0	51	0
1453	0	52	3	0	90	170	31.1419	0	0	0	0	0	315	0	0	0	0	0	50	0
1454	0	53	3	0	80	170	27.6817	0	0	1	0	0	345	0	0	0	0	0	48	0
1455	0	62	3	0	76	155	31.6337	0	0	0	0	0	404	0	0	0	0	0	48	0
1456	0	54	3	0	92	160	35.9375	1	0	0	0	0	300	0	0	0	0	0	48	0
1457	0	49	3	0	80	165	29.3848	0	0	0	0	0	345	0	0	0	0	0	48	0
1458	0	48	3	0	77	160	30.0781	0	0	0	0	0	282	1	1	1	1	0	46	0
1459	0	48	3	0	77	160	30.0781	0	0	0	0	0	282	0	0	0	0	0	46	0
1460	0	43	3	0	79	179	24.6559	1	1	0	0	0	280	0	0	0	0	0	45	0
1461	0	47	3	0	65	150	28.8889	0	0	0	0	0	332	0	0	0	0	0	45	0
1462	0	42	3	0	70	167	25.0995	1	0	0	1	0	410	0	0	0	0	0	45	0
1463	0	56	3	0	60	170	20.7612	0	0	0	0	0	402	0	0	0	0	0	45	0
1464	0	22	3	0	52	156	21.3675	0	0	0	0	0	420	0	0	0	0	0	45	0
1465	0	61	3	0	60	156	24.6548	0	0	0	0	0	360			1	1	0	45	0
1466	0	42	3	0	90	172	30.4218	1	0	0	0	0	450	0	0	0	0	0	44	0
1467	0	45	3	0	45	169	15.7558	0	0	0	0	0	447	0	0	0	0	0	42	0
1468	0	55	3	0	72	180	22.2222	0	0	0	0	0	260	0	0	0	0	0	42	0
1469	0	31	3	0	88	160	34.375	0	0	0	0	0	330	0	0	0	0	0	42	0
1470	0	43	3	0	75	170	25.9516	1	0	0	0	0	270	0	0	0	0	0	40	0
1471	0	55	3	0	110	165	40.404	1	0	0	0	0	225			1	1	0	40	0
1472	0	41	3	0	65	172	21.9713	0	0	0	0	0	405	1	1	1	1	0	39	0
1473	0	48	3	0	60	161	23.1473	0	0	0	0	0	297	0	0	0	0	0	39	0
1474	0	48	3	0	90	170	31.1419	1	0	0	0	0	336	0	0	0	0	0	39	0
1475	0	41	3	0	65	170	22.4913	0	0	0	0	0	345	0	0	0	0	0	39	0
1476	0	70	3	0	70	160	27.3438	1	0	0	0	0	400	0	0	0	0	0	39	0
1477	0	72	3	0	55	160	21.4844	0	1	0	0	0	190	0	0	0	0	0	38	0
1478	0	56	3	0	83	166	30.1205	1	0	0	0	0	360	0	0	0	0	0	34	0
1479	0	52	3	0	57	173	19.0451	0	0	0	0	0	473	0	0	0	0	0	34	0
1480	0	45	3	0	94	172	31.7739	0	0	0	0	1	510	0	0	0	0	0	34	0
1481	0	65	3	0	80	164	29.7442	1	0	0	0	0	290	0	0	0	0	0	33	0
1482	0	45	3	0	54	161	20.8325	0	0	1	0	0	357	0	0	0	0	0	33	0
1483	0	45	3	0	54	161	20.8325	0	0	1	0	0	357	0	0	0	0	0	33	0
1484	0	60	3	0	98	175	32	1	1	1	1	1	170	0	0	0	0	0	32	0
1485	0	41	3	0	64	165	23.5078	0	0	0	0	0	300	0	0	0	0	0	32	1
1486	0	70	3	0	50	160	19.5312	1	0	0	0	0	140	0	0	0	0	0	32	1
1487	0	51	3	0	106	163	39.8961	0	0	1	0	0	246	0	0	0	0	0	30	0
1488	0	36	3	0	65	164	24.1672	0	0	0	0	0	330	0	0	0	0	0	30	0
1489	0	39	3	0	60	165	22.0386	0	0	0	0	0	342	0	0	0	0	0	30	0
1490	0	21	3	0	55	170	19.0311	0	0	0	0	0	368	0	0	0	0	0	30	0
1491	0	50	3	0	115	168	40.7455	0	0	0	0	0	320	0	0	0	0	0	26	0
1492	0	23	3	0	59	165	21.6713	0	0	0	0	0	525	0	0	0	0	0	24	0
1493	0	53	3	0	87	165	31.9559	1	0	0	0	0	232	0	0	0	0	0	24	0
1494	0	25	3	0	95	159	37.5776	0	0	0	0	0	260	0	0	0	0	0	22	0
1495	0	42	3	0	110	163	41.4016	0	0	0	0	0	260	0	0	0	0	0	22	0
1496	0	65	3	0	86	167	30.8365	1	0	1	0	0	193	0	0	0	0	0	22	0
1497	0	30	3	0	85	165	31.2213	0	0	0	0	0	470	1	1	1	1	0	18	0
1498	0	54	3	0	77	156	31.6404	0	0	1	0	0	360	0	0	0	0	0	15	0
1499	0	60	3	0	90	173	30.0712	1	1	0	0	0	160	0	0	0	0	0	14	0
1500	0	27	3	0	70	176	22.5981	0	0	0	0	0	810	0	0	0	0	0	14	0
1501	0	59	3	0	97	161	37.4214	1	0	1	0	0	425			1	3	0	10	0
1502	0	65	3	0	98	169	34.3125	0	0	1	0	0	205	0	0	0	0	0	8	0
1503	0	55	3	0	90	160	35.1562	0	1	0	0	0	285	0	0	0	0	0	8	0
1504	0	61	3	0	90	140	45.9184	1	1	1	0	0	106			1	3	0	7	0
1505	0	44	3	0	99	167	35.4979	0	0	0	0	0	500	1	1	1	1	1	51
1506	0	49	3	0	72	162	27.4348	0	0	0	0	0	267	1	1	1	1	1	68
1507	0	37	3	0	65	158	26.0375	1	1	0	0	0	440	0	0	0	0	1	15
1508	0	68	3	0	62	169	21.7079	0	0	0	0	0	180	0	0	0	0	1	16
1509	0	61	3	0	60	163	22.5827	0	0	1	0	0	360	0	0	0	0	1	16
1510	0	61	3	0	70	163	26.3465	0	1	1	0	0	60	0	0	0	0	1	18
1511	0	50	3	0	100	171	34.1986	1	0	0	0	0	350	0	0	0	0	1	20
1512	0	60	3	0	70	175	22.8571	1	0	0	0	0	137	0	0	0	0	1	22
1513	0	49	3	0	80	170	27.6817	0	0	0	0	0	473	0	0	0	0	1	22
1514	0	50	3	0	120	180	37.037	0	0	0	0	0	200	0	0	0	0	1	24
1515	0	50	3	0	83	180	25.6173	1	1	0	0	0	276	0	0	0	0	1	24
1516	0	23	3	0	51	159	20.1733	0	0	0	0	0	347	0	0	0	0	1	24
1517	0	40	3	0	90	160	35.1562	0	0	0	0	0	174	0	0	0	0	1	24
1518	0	42	3	0	75	159	29.6665	0	0	0	0	0	293	0	0	0	0	1	32
1519	0	43	3	0	65	165	23.8751	0	0	0	0	0	300	0	0	0	0	1	32
1520	0	58	3	0	82	170	28.3737	0	0	0	0	1	300	0	0	0	0	1	32
1521	0	60	3	0	74	166	26.8544	1	1	0	1	0	379	0	0	0	0	1	32
1522	0	21	3	0	54	166	19.5965	0	0	0	0	0	425	0	0	0	0	1	33
1523	0	41	3	0	80	155	33.2986	0	0	0	0	0	305	0	0	0	0	1	33
1524	0	47	3	0	99	170	34.2561	0	0	0	0	0	290	0	0	0	0	1	36
1525	0	28	3	0	54	155	22.4766	0	0	0	0	0	300	0	0	0	0	1	38
1526	0	32	3	0	50	156	20.5457	0	0	0	1	0	150	0	0	0	0	1	39
1527	0	46	3	0	75	174	24.7721	0	0	0	0	0	382	0	0	0	0	1	39
1528	0	49	3	0	75	180	23.1481	0	0	0	0	1	510	0	0	0	0	1	39
1529	0	41	3	0	99	157	40.1639	0	0	0	0	0	250	0	0	0	0	1	40
1530	0	28	3	0	97	164	36.0648	0	0	0	0	0	310	0	0	0	0	1	42
1531	0	20	3	0	58	160	22.6562	0	0	0	0	0	420	0	0	0	0	1	42
1532	0	45	3	0	97	175	31.6735	1	0	0	0	0	389	0	0	0	0	1	44
1533	0	40	3	0	57	188	16.1272	0	0	0	0	0	360	0	0	0	0	1	44
1534	0	49	3	0	67	162	25.5296	0	0	0	0	0	312	0	0	0	0	1	45
1535	0	45	3	0	70	175	22.8571	0	0	0	0	0	305	0	0	0	0	1	48
1536	0	29	3	0	68	164	25.2826	1	0	0	0	0	330	0	0	0	0	1	48
1537	0	43	3	0	80	166	29.0318	1	0	0	0	0	350	0	0	0	0	1	48
1538	0	41	3	0	90	168	31.8878	0	0	0	0	0	495	0	0	0	0	1	48
1539	0	20	3	0	60	174	19.8177	0	0	0	0	0	305	0	0	0	0	1	48
1540	0	59	3	0	69	158	27.6398	0	0	1	0	0	520	0	0	0	0	1	48
1541	0	55	3	0	99	176	31.9602	1	0	0	0	1	180	0	0	0	0	1	51
1542	0	45	3	0	84	169	29.4107	0	1	0	0	0	195	0	0	0	0	1	51
1543	0	43	3	0	87	160	33.9844	0	0	1	0	0	276	0	0	0	0	1	51
1544	0	20	3	0	68	175	22.2041	0	0	0	0	0	300	0	0	0	0	1	51
1545	0	61	3	0	80	170	27.6817	0	0	0	0	0	330	0	0	0	0	1	51
1546	0	47	3	0	80	164	29.7442	0	0	1	0	0	436	0	0	0	0	1	51
1547	0	39	3		74	166	26.8544	0	0	0	0	0	660	0	0	0	0	1	51
1548	0	41	3	0	87	160	33.9844	0	0	1	0	0	276	0	0	0	0	1	51
1549	0	22	3	0	55	158	22.0317	0	0	0	0	0	405	0	0	0	0	1	54
1550	0	52	3	0	72	168	25.5102	0	0	1	0	0	268	0	0	0	0	1	57
1551	0	50	3	0	88	169	30.8112	1	0	1	0	0	300	0	0	0	0	1	57
1552	0	47	3	0	75	168	26.5731	0	0	0	0	0	345	0	0	0	0	1	57
1553	0	45	3	0	67	179	20.9107	0	0	0	0	0	105	0	0	0	0	1	60
1554	0	43	3	0	76	165	27.9155	0	0	0	0	0	283	0	0	0	0	1	60
1555	0	49	3	0	76	165	27.9155	0	0	0	0	0	283	0	0	0	0	1	60
1556	0	58	3	0	75	176	24.2123	1	0	0	0	0	365	0	0	0	0	1	60
1557	0	50	3	0	95	175	31.0204	1	1	0	0	0	407	0	0	0	0	1	60
1558	0	56	3	0	80	163	30.1103	0	0	0	0	0	363	0	0	0	0	1	63
1559	0	43	3	0	76	172	25.6896	0	0	0	0	0	402	0	0	0	0	1	63
1560	0	29	3	0	97	177	30.9617	0	0	0	0	0	410	0	0	0	0	1	63
1561	0	21	3	0	75	158	30.0433	0	0	0	0	0	481	0	0	0	0	1	63
1562	0	23	3	0	66	171	22.571	0	0	0	0	0	605	0	0	0	0	1	63
1563	0	49	3	0	105	172	35.4922	0	0	1	0	0	210	0	0	0	0	1	63
1564	0	35	3	0	70	163	26.3465	0	0	0	1	1	705	0	0	0	0	1	69
1565	0	56	3	0	67	169	23.4586	1	0	0	0	0	370	0	0	0	0	1	80
1566	0	49	3	0	72	168	25.5102	1	0	0	0	0	420	0	0	0	0	1	80
1567	0	27	3	0	65	150	28.8889	0	0	0	0	0	440	0	0	0	0	1	80
1568	0	50	3	0	70	163	26.3465	0	0	0	0	0	347	0	0	0	0	1	84
1569	0	43	3	0	70	154	29.5159	0	0	0	0	0	400	0	0	0	0	1	84
1570	0	63	3	0	75	174	24.7721	0	0	1	0	0	346	0	0	0	0	1	88
1571	0	61	3	0	90	140	45.9184	1	1	0	0	0	106			1	3	1	6
1572	0	46	3	0	90	164	33.4622	0	0	0	0	0	316			1	1	1	30
1573	0	61	3	0	70	163	26.3465	0	1	0	0	0	300			1	1	1	54
1574	0	41	3	0	80	159	31.6443	0	0	0	0	0	401			1	1	1	45
1575	0	61	3	0	65	163	24.4646	0	0	0	0	0	260			0	0	1	18
1576	0	42	3	0	110	171	37.6184	0	0	0	0	0	382			0	0	1	66
1577	0	54	4	0	105	193	28.1887	0	0	0	0	0	480	0	0	0	0	0	100	0
1578	0	44	4	0	67	163	25.2174	0	0	0	0	1	420	0	0	0	0	0	96	0
1579	0	62	4	0	107	189	29.9544	0	0	0	0	0	970	0	0	0	0	0	96	0
1580	0	21	4	0	47	155	19.563	0	0	0	0	0	437	0	0	0	0	0	92	0
1581	0	29	4	0	80	180	24.6914	0	0	0	0	0	725	0	0	0	0	0	92	0
1582	0	24	4	0	62	164	23.0518	0	0	0	0	0	540	0	0	0	0	0	92	0
1583	0	23	4	0	68	157	27.5873	0	0	0	0	0	605	0	0	0	0	0	88	0
1584	0	24	4	0	59	160	23.0469	0	0	0	0	0	660	0	0	0	0	0	88	0
1585	0	21	4	0	68	163	25.5937	0	0	0	0	0	430	0	0	0	0	0	88	0
1586	0	21	4	0	55	159	21.7555	0	0	0	0	0	510	0	0	0	0	0	76	0
1587	0	44	4	0	49	156	20.1348	0	0	0	0	0	460	0	0	0	0	0	75	0
1588	0	54	4	0	70	165	25.7117	1	0	0	0	1	570	0	0	0	0	0	75	0
1589	0	37	4	0	68	173	22.7204	0	0	0	0	0	545	0	0	0	0	0	75	0
1590	0	53	4	0	69	167	24.7409	0	0	0	0	0	590	0	0	0	0	0	75	0
1591	0	21	4	0	48	158	19.2277	0	0	0	0	0	320	0	0	0	0	0	72	0
1592	0	20	4	0	60	155	24.974	0	0	0	0	0	555	0	0	0	0	0	72	0
1593	0	23	4	0	55	158	22.0317	0	0	0	0	0	840	0	0	0	0	0	72	0
1594	0	31	4	0	69	170	23.8754	0	0	0	0	0	230	0	0	0	0	0	72	0
1595	0	21	4	0	54	162	20.5761	0	0	0	0	0	360	0	0	0	0	0	72	0
1596	0	25	4	0	78	168	27.6361	0	0	0	0	0	560	0	0	0	0	0	72	0
1597	0	21	4	0	60	168	21.2585	0	0	0	0	0	330			0	0	0	69	0
1598	0	20	4	0	45	160	17.5781	0	0	0	0	0	480	0	0	0	0	0	68	0
1599	0	23	4	0	80	171	27.3588	0	0	0	0	0	532	0	0	0	0	0	68	0
1600	0	24	4	0	69	160	26.9531	0	0	0	0	0	330	0	0	0	0	0	66	0
1601	0	28	4	0	51	165	18.7328	0	0	0	0	0	365	0	0	0	0	0	66	0
1602	0	41	4	0	85	159	33.6221	0	0	0	0	0	427	0	0	0	0	0	66	0
1603	0	26	4	0	56	165	20.5693	0	0	0	0	0	440	0	0	0	0	0	66	0
1604	0	21	4	0	60	168	21.2585	0	0	0	0	0	454	0	0	0	0	0	66	0
1605	0	27	4	0	64	170	22.1453	0	0	1	0	0	480	0	0	0	0	0	66	0
1606	0	21	4	0	60	143	29.3413	0	0	0	0	0	530	0	0	0	0	0	66	0
1607	0	20	4	0	68	170	23.5294	0	0	0	0	0	360	0	0	0	0	0	66	0
1608	0	52	4	0	64	158	25.6369	0	0	1	0	0	515	0	0	0	0	0	66	0
1609	0	21	4	0	72	175	23.5102	0	0	0	0	0	443	0	0	0	0	0	64	0
1610	0	21	4	0	53	167	19.0039	0	0	0	0	0	449	0	0	0	0	0	64	0
1611	0	61	4	0	70	164	26.0262	1	0	0	0	0	105	0	0	0	0	0	63	0
1612	0	45	4	0	92	163	34.6268	0	0	0	0	1	310	0	0	0	0	0	63	0
1613	0	23	4	0	60	157	24.3418	0	0	0	0	0	395	0	0	0	0	0	63	0
1614	0	23	4	0	55	158	22.0317	0	0	0	0	0	500	0	0	0	0	0	63	0
1615	0	50	4	0	75	165	27.5482	0	0	0	0	0	500	0	0	0	0	0	63	0
1616	0	50	4	0	78	158	31.245	0	0	0	0	0	271			1	1	0	63	0
1617	0	20	4	0	54	160	21.0938	0	0	0	0	0	109			0	0	0	63	0
1618	0	21	4	0	58	165	21.3039	0	0	0	0	0	339	0	0	0	0	0	60	0
1619	0	30	4	0	60	158	24.0346	0	0	0	0	0	430	0	0	0	0	0	60	0
1620	0	42	4	0	75	162	28.578	0	0	0	0	0	120	0	0	0	0	0	60	0
1621	0	21	4	0	65	180	20.0617	0	0	0	0	0	430	0	0	0	0	0	60	0
1622	0	28	4	0	78	170	26.9896	0	0	0	0	0	470	0	0	0	0	0	60	0
1623	0	45	4	0	70	165	25.7117	0	0	0	0	0	357	0	0	0	0	0	57	0
1624	0	45	4	0	78	168	27.6361	0	0	0	0	0	365	0	0	0	0	0	57	0
1625	0	22	4	0	52	169	18.2066	0	0	0	0	0	380	0	0	0	0	0	57	0
1626	0	33	4	0	100	175	32.6531	0	0	0	0	0	555	0	0	0	0	0	57	0
1627	0	22	4	0	49	170	16.955	0	0	0	0	0	480	0	0	0	0	0	57	0
1628	0	20	4	0	60	170	20.7612	0	0	0	0	0	450			0	0	0	57	0
1629	0	22	4	0	58	166	21.048	0	0	0	1	1	210	0	0	0	0	0	54	0
1630	0	28	4	0	60	166	21.7738	0	0	0	0	0	390	0	0	0	0	0	54	0
1631	0	21	4	0	47	165	17.2635	0	0	0	0	0	480	0	0	0	0	0	54	0
1632	0	20	4	0	75	175	24.4898	0	0	0	0	0	465			1	1	0	54	0
1633	0	22	4	0	64	168	22.6757	0	0	0	0	0	380	0	0	0	0	0	51	0
1634	0	22	4	0	56	174	18.4965	0	0	0	0	0	520	0	0	0	0	0	51	0
1635	0	25	4	0	76	160	29.6875	0	0	0	0	0	530	0	0	0	0	0	51	0
1636	0	30	4	0	100	164	37.1802	0	0	0	0	0	230	0	0	0	0	0	51	0
1637	0	41	4	0	70	165	25.7117	0	0	0	0	0	302	0	0	0	0	0	51	0
1638	0	21	4	0	72	160	28.125	0	0	0	0	0	387	0	0	0	0	0	51	0
1639	0	27	4	0	57	164	21.1927	0	0	0	0	0	340			1	1	0	51	0
1640	0	25	4	0	50	160	19.5312	0	0	0	0	0	150	0	0	0	0	0	48	0
1641	0	53	4	0	65	168	23.03	0	0	0	0	0	300	0	0	0	0	0	48	0
1642	0	20	4	0	80	172	27.0416	0	0	1	0	0	394	0	0	0	0	0	48	0
1643	0	22	4	0	52	167	18.6453	0	0	0	0	0	400	0	0	0	0	0	48	0
1644	0	49	4	0	85	176	27.4406	1	0	0	0	0	365	0	0	0	0	0	48	0
1645	0	25	4		80	165	29.3848	1	0	0	0	0	370	0	0	0	0	0	48	0
1646	0	20	4	0	80	170	27.6817	0	0	1	0	0	394	0	0	0	0	0	48	0
1647	0	22	4	0	44	168	15.5896	0	0	0	0	0	310	0	0	0	0	0	45	0
1648	0	35	4	0	85	168	30.1162	0	0	0	0	0	410	0	0	0	0	0	48	1
1649	0	22	4	0	56	165	20.5693	0	0	0	0	0	280	0	0	0	0	0	44	0
1650	0	20	4	0	59	155	24.5578	0	0	0	0	0	355	0	0	0	0	0	44	0
1651	0	22	4	0	60	169	21.0077	0	0	0	0	0	390	0	0	0	0	0	44	0
1652	0	25	4	0	78	160	30.4688	0	0	0	0	0	580	0	0	0	0	0	44	0
1653	0	21	4	0	50	162	19.052	0	0	0	0	0	506	0	0	0	0	0	42	0
1654	0	21	4	0	52	167	18.6453	0	0	0	0	0	462	0	0	0	0	0	42	0
1655	0	27	4	0	45	164	16.7311	0	0	0	0	0	240	0	0	0	0	0	40	0
1656	0	41	4	0	62	176	20.0155	0	0	0	1	0	180	0	0	0	0	0	36	0
1657	0	42	4	0	70	161	27.0051	0	0	1	0	0	330	0	0	0	0	0	36	0
1658	0	25	4	0	55	165	20.202	0	0	0	0	0	580	0	0	0	0	0	34	0
1659	0	63	4	0	70	160	27.3438	0	0	0	0	0	320	0	0	0	0	0	33	0
1660	0	25	4	0	75	169	26.2596	0	0	0	0	0	288	0	0	0	0	0	32	0
1661	0	20	4	0	64	162	24.3865	0	0	0	0	0	340	0	0	0	0	0	30	0
1662	0	21	4	0	63	165	23.1405	0	0	0	0	0	215	0	0	0	0	0	30	0
1663	0	21	4	0	66	167	23.6652	0	0	0	0	0	327	0	0	0	0	0	30	0
1664	0	20	4	0	55	168	19.487	0	0	0	0	0	405	0	0	0	0	0	22	0
1665	0	48	4	0	75	160	29.2969	0	0	0	1	0	200	0	0	0	0	0	12	0
1666	0	61	4	0	105	162	40.0091	0	0	1	0	0	245	0	0	0	0	0	8	0
1667	0	73	4	0	82	156	33.6949	1	0	0	0	0	30	0	0	0	0	0	4	0
1668	0	30	4	0	65	168	23.03	0	0	0	0	0	412	1	1	1	1	1	36
1669	0	25	4	0	60	162	22.8624	0	0	0	0	0	307	1	1	1	1	1	42
1670	0	68	4	0	68	160	26.5625	0	0	0	0	0	78	0	0	0	0	1	5
1671	0	21	4	0	65	167	23.3067	0	0	0	0	0	175	0	0	0	0	1	5
1672	0	21	4	0	65	175	21.2245	0	0	0	0	0	437	0	0	0	0	1	15
1673	0	40	4	0	75	160	29.2969	0	0	0	0	0	90	0	0	0	0	1	24
1674	0	67	4	0	78	150	34.6667	0	0	0	0	0	260	0	0	0	0	1	26
1675	0	23	4	0	74	165	27.1809	0	0	0	0	0	260	0	0	0	0	1	26
1676	0	20	4	0	56	164	20.8209	0	0	0	0	0	330	0	0	0	0	1	27
1677	0	22	4	0	62	172	20.9573	0	0	0	0	0	320	0	0	0	0	1	30
1678	0	26	4	0	85	162	32.3884	0	0	0	1	0	360	0	0	0	0	1	30
1679	0	54	4	0	85	170	29.4118	0	0	0	1	0	310	0	0	0	0	1	34
1680	0	28	4	0	80	165	29.3848	0	0	0	0	0	450	0	0	0	0	1	34
1681	0	48	4	0	75	158	30.0433	1	0	0	0	0	260	0	0	0	0	1	39
1682	0	25	4	0	60	172	20.2812	0	0	0	0	1	310	0	0	0	0	1	45
1683	0	21	4	0	44	160	17.1875	0	0	0	0	0	420	0	0	0	0	1	45
1684	0	20	4	0	65	168	23.03	0	0	0	0	0	354	0	0	0	0	1	48
1685	0	20	4	0	49	162	18.6709	0	0	0	0	0	360	0	0	0	0	1	48
1686	0	21	4	0	60	162	22.8624	0	0	0	1	0	290	0	0	0	0	1	48
1687	0	20	4	0	60	161	23.1473	0	0	0	0	0	320	0	0	0	0	1	48
1688	0	29	4	0	65	165	23.8751	0	0	0	0	0	85	0	0	0	0	1	51
1689	0	43	4	0	99	168	35.0765	0	0	0	0	0	353	0	0	0	0	1	51
1690	0	23	4	0	51	158	20.4294	0	0	0	0	0	415	0	0	0	0	1	51
1691	0	40	4	0	62	160	24.2188	0	0	0	0	0	425	0	0	0	0	1	51
1692	0	20	4	0	58	175	18.9388	0	0	0	0	1	321	0	0	0	0	1	54
1693	0	25	4	0	61	168	21.6128	0	0	0	0	0	217	0	0	0	0	1	57
1694	0	20	4	0	62	171	21.2031	0	0	0	0	0	300	0	0	0	0	1	57
1695	0	21	4	0	48	169	16.8061	0	0	0	0	0	420	0	0	0	0	1	57
1696	0	24	4	0	70	171	23.939	0	0	0	0	0	420	0	0	0	0	1	57
1697	0	21	4	0	70	182	21.1327	0	0	0	0	0	440	0	0	0	0	1	57
1698	0	64	4	0	79	160	30.8594	1	0	1	0	0	665	0	0	0	0	1	57
1699	0	26	4	0	75	164	27.8852	0	0	0	0	0	465	0	0	0	0	1	57
1700	0	69	4	0	89	178	28.0899	0	1	0	0	0	484	0	0	0	0	1	60
1701	0	61	4	0	83	170	28.7197	0	0	0	0	0	600	0	0	0	0	1	60
1702	0	21	4	0	62	157	25.1532	0	0	0	0	0	280	0	0	0	0	1	63
1703	0	59	4	0	72	161	27.7767	0	0	0	0	0	314	0	0	0	0	1	63
1704	0	21	4	0	54	162	20.5761	0	0	0	0	0	320	0	0	0	0	1	63
1705	0	22	4	0	60	159	23.7332	0	0	0	0	0	415	0	0	0	0	1	63
1706	0	61	4	0	90	166	32.6608	0	0	0	0	0	385	0	0	0	0	1	63
1707	0	54	4	0	56	155	23.3091	1	0	0	0	0	387	0	0	0	0	1	63
1708	0	26	4		58	165	21.3039	0	0	0	0	0	440	0	0	0	0	1	63
1709	0	25	4	0	70	170	24.2215	0	0	0	0	0	540	0	0	0	0	1	63
1710	0	45	4	0	79	170	27.3356	0	0	0	0	0	310	0	0	0	0	1	66
1711	0	27	4	0	80	163	30.1103	0	0	0	0	0	395	0	0	0	0	1	66
1712	0	23	4	0	84	165	30.854	0	0	0	0	0	436	0	0	0	0	1	66
1713	0	46	4	0	80	165	29.3848	0	0	0	0	0	315	0	0	0	0	1	66
1714	0	21	4	0	50	164	18.5901	0	0	0	0	0	387	0	0	0	0	1	68
1715	0	30	4	0	54	173	18.0427	0	0	0	0	0	357	0	0	0	0	1	69
1716	0	22	4	0	50	172	16.901	0	0	0	0	0	450	0	0	0	0	1	69
1717	0	46	4	0	74	168	26.2188	0	0	0	0	0	352	0	0	0	0	1	72
1718	0	20	4	0	60	165	22.0386	0	0	0	0	0	380	0	0	0	0	1	72
1719	0	51	4	0	72	156	29.5858	1	0	0	0	0	375	0	0	0	0	1	84
1720	0	20	4	0	60	170	20.7612	0	0	0	0	0	445	0	0	0	0	1	84
1721	0	25	4	0	54	173	18.0427	0	0	1	1	0	490			1	1	1	51
1722	0	62	4	0	100	160	39.0625	0	0	0	0	0	432			0	0	1	48
1723	0	45	4	0	80	170	27.6817	1	0	0	0	0	330			0	0	1	63
